# Supplementary material for: Cell metabolism regulates integrin mechanosensing via an SLC3A2-dependent sphingolipid biosynthesis pathway
Source: Nat Commun. 2018 Nov 19;9:4862. doi: 10.1038/s41467-018-07268-w (PMC6242995; doi:10.1038/s41467-018-07268-w)
Supplement: Supplementary file 3 — Supplementary Dataset 1 [file 41467_2018_7268_MOESM3_ESM.xlsx]

## Sheet: results_each_versus_CD98hc
Metabolite	estimate.mean in group CD98hc	estimate.mean in group WT	p.value WT	fold change [log2] WT	rank WT	Benjamini-Hochberg critical value at FDR 5%	WT (FDR 5%)	estimate.mean in group CD98hc_null	p.value CD98hc_null	fold change [log2] CD98hc_null	rank CD98hc_null	Benjamini-Hochberg critical value at FDR 5%	CD98hc_null (FDR 5%)	estimate.mean in group C330S	p.value C330S	fold change [log2] C330S	rank C330S	Benjamini-Hochberg critical value at FDR 5%	C330S (FDR 5%)	estimate.mean in group C109S	p.value C109S	fold change [log2] C109S	rank C109S	Benjamini-Hochberg critical value at FDR 5%	C109S (FDR 5%)	estimate.mean in group C98T98E69	p.value C98T98E69	fold change [log2] C98T98E69	rank C98T98E69	Benjamini-Hochberg critical value at FDR 5%	C98T98E69 (FDR 5%)	estimate.mean in group C69T69E98	p.value C69T69E98	fold change [log2] C69T69E98	rank C69T69E98	Benjamini-Hochberg critical value at FDR 5%	C69T69E98 (FDR 5%)
1-(1-enyl-oleoyl)-GPE (P-18:1)*	1.63844e+07	5.09518e+07	0.00214675	1.63681	115	0.0128635	significant	5.81306e+07	2.86715e-05	1.82698	33	0.00369128	significant	1.44469e+07	0.406589	-0.181563	316	0.0353468	-	3.2718e+07	0.0791777	0.997765	255	0.0285235	-	1.59895e+07	0.866799	-0.0351965	426	0.047651	-	1.02083e+07	0.0285765	-0.682571	263	0.0294183	significant
1-(1-enyl-palmitoyl)-2-arachidonoyl-GPC (P-16:0/20:4)*	1.115	3.2192e+06	0.0632735	21.4612	282	0.0315436	-	1.97557e+06	0.391002	20.7568	388	0.0434004	-	1.24	0.255369	0.153296	261	0.0291946	-	3.24201e+07	3.29097e-05	24.7933	27	0.00302013	significant	1.03916e+07	0.0040804	23.1519	70	0.00782998	significant	1.23098e+07	0.000161662	23.3963	54	0.00604027	significant
1-(1-enyl-palmitoyl)-2-arachidonoyl-GPE (P-16:0/20:4)*	9.26701e+07	9.80237e+07	0.554674	0.0810258	411	0.0459732	-	1.62e+08	0.00257769	0.805817	184	0.0205817	significant	1.01435e+08	0.354785	0.130381	302	0.0337808	-	2.33449e+08	0.00524114	1.33293	118	0.0131991	significant	1.08992e+08	0.150069	0.234044	258	0.0288591	-	1.07143e+08	0.172163	0.209368	354	0.0395973	-
1-(1-enyl-palmitoyl)-2-linoleoyl-GPC (P-16:0/18:2)*	7.63915e+07	5.01142e+07	0.00559606	-0.608194	151	0.0168904	significant	5.65008e+07	0.00827161	-0.435142	227	0.0253915	significant	5.36557e+07	0.00707516	-0.50968	68	0.00760626	significant	2.47684e+07	0.000446119	-1.62491	57	0.00637584	significant	5.66412e+07	0.062659	-0.431561	187	0.0209172	-	5.14935e+07	0.0036826	-0.569021	150	0.0167785	significant
1-(1-enyl-palmitoyl)-2-linoleoyl-GPE (P-16:0/18:2)*	8.01996e+07	4.48374e+07	0.000406525	-0.838891	62	0.00693512	significant	6.71486e+07	0.0104179	-0.256237	240	0.0268456	significant	5.13076e+07	0.000651413	-0.644422	25	0.00279642	significant	1.5268e+07	2.74239e-05	-2.39309	24	0.00268456	significant	3.17038e+07	1.4298e-05	-1.33894	11	0.00123043	significant	1.71301e+07	6.44911e-05	-2.22706	36	0.00402685	significant
1-(1-enyl-palmitoyl)-2-oleoyl-GPC (P-16:0/18:1)*	9.87885e+07	4.89492e+07	0.000494318	-1.01306	68	0.00760626	significant	6.30517e+07	0.00442372	-0.647806	201	0.0224832	significant	7.78545e+07	0.0227202	-0.343562	101	0.0112975	-	2.63109e+07	8.65908e-05	-1.90868	36	0.00402685	significant	5.44776e+07	0.00262409	-0.858681	53	0.00592841	significant	5.52738e+07	0.00297003	-0.837746	138	0.0154362	significant
1-(1-enyl-palmitoyl)-2-oleoyl-GPE (P-16:0/18:1)*	3.16051e+08	3.81864e+08	0.253678	0.272903	374	0.0418345	-	4.544e+08	0.0191492	0.523807	257	0.0287472	significant	2.98661e+08	0.707736	-0.0816483	395	0.0441834	-	3.39622e+08	0.708755	0.103774	406	0.0454139	-	3.70934e+08	0.425108	0.231008	361	0.0403803	-	3.02249e+08	0.738586	-0.064417	429	0.0479866	-
1-(1-enyl-palmitoyl)-2-palmitoleoyl-GPC (P-16:0/16:1)*	2.78214e+07	1.28581e+07	0.0412977	-1.11352	257	0.0287472	-	2.34495e+07	0.155239	-0.246639	349	0.039038	-	9.98104e+06	0.0487029	-1.47893	133	0.014877	-	9.67648e+06	0.000931099	-1.52364	78	0.00872483	significant	1.13722e+07	0.0169218	-1.29069	110	0.0123043	-	1.86576e+07	0.0193421	-0.576429	230	0.0257271	significant
1-(1-enyl-palmitoyl)-2-palmitoyl-GPC (P-16:0/16:0)*	3.2557e+07	2.84199e+07	0.316057	-0.196066	384	0.042953	-	3.2751e+07	0.91589	0.0085688	440	0.049217	-	2.61181e+07	0.0183357	-0.317916	94	0.0105145	-	2.26842e+07	0.0311914	-0.521279	191	0.0213647	-	2.84308e+07	0.270821	-0.195514	309	0.0345638	-	3.3634e+07	0.569505	0.0469533	418	0.0467562	-
1-(1-enyl-palmitoyl)-GPC (P-16:0)*	6.61087e+06	1.30837e+07	0.00649389	0.984864	162	0.0181208	significant	1.40819e+07	0.000493746	1.09093	109	0.0121924	significant	5.15793e+06	0.201327	-0.358048	233	0.0260626	-	1.19776e+07	0.0870796	0.857426	258	0.0288591	-	5.00915e+06	0.183578	-0.400273	278	0.0310962	-	4.18214e+06	0.0548048	-0.660597	298	0.0333333	-
1-(1-enyl-palmitoyl)-GPE (P-16:0)*	3.06778e+07	5.43186e+07	0.00569187	0.824251	153	0.0171141	significant	7.37101e+07	4.1969e-05	1.26467	40	0.00447427	significant	2.62013e+07	0.28933	-0.227557	278	0.0310962	-	4.62154e+07	0.158238	0.591179	294	0.0328859	-	2.2205e+07	0.0615208	-0.466312	183	0.0204698	-	1.33444e+07	0.00841701	-1.20096	184	0.0205817	significant
1-(1-enyl-stearoyl)-2-arachidonoyl-GPE (P-18:0/20:4)*	7.21918e+07	6.3727e+07	0.261226	-0.17993	376	0.0420582	-	9.55117e+07	0.00596213	0.403843	212	0.0237136	significant	8.46204e+07	0.117667	0.229172	180	0.0201342	-	9.6692e+07	0.0329996	0.421562	195	0.0218121	-	6.82046e+07	0.588473	-0.0819661	390	0.0436242	-	7.42804e+07	0.748107	0.0411467	431	0.0482103	-
1-(1-enyl-stearoyl)-2-linoleoyl-GPE (P-18:0/18:2)*	2.65653e+08	2.44186e+08	0.36913	-0.121563	391	0.043736	-	2.80287e+08	0.324756	0.0773639	375	0.0419463	-	2.0143e+08	0.00791704	-0.399262	72	0.00805369	significant	1.80543e+08	0.00922499	-0.557199	136	0.0152125	significant	2.4429e+08	0.455045	-0.120945	369	0.0412752	-	2.09763e+08	0.0106772	-0.340783	194	0.0217002	significant
1-(1-enyl-stearoyl)-2-oleoyl-GPE (P-18:0/18:1)	9.15819e+07	6.26242e+07	0.00442868	-0.548343	144	0.0161074	significant	1.1053e+08	0.0231721	0.271307	261	0.0291946	significant	9.33318e+07	0.85645	0.0273052	418	0.0467562	-	4.25511e+07	0.00428947	-1.10587	111	0.0124161	significant	6.48976e+07	0.016649	-0.496898	107	0.0119687	-	4.95053e+07	0.000798515	-0.887481	100	0.0111857	significant
1-(1-enyl-stearoyl)-GPE (P-18:0)*	1.0758e+07	4.93996e+07	0.227194	2.19909	367	0.0410515	-	9.58265e+06	0.815258	-0.166915	429	0.0479866	-	1.71178e+07	0.475353	0.670084	338	0.0378076	-	6.81833e+06	0.509938	-0.657922	377	0.04217	-	2.0382e+07	0.513102	0.921884	378	0.0422819	-	1.68971e+07	0.46076	0.651365	409	0.0457494	-
1,2-dilinoleoyl-GPC (18:2/18:2)	2.23978e+08	2.29085e+08	0.859178	0.0325218	433	0.048434	-	1.92243e+08	0.0943452	-0.220425	318	0.0355705	-	1.92446e+08	0.102504	-0.218904	173	0.0193512	-	1.53597e+08	0.00611027	-0.544209	121	0.0135347	significant	3.69867e+08	0.00992264	0.723648	91	0.010179	significant	2.68044e+08	0.0429937	0.259113	287	0.0321029	-
1,2-dioleoyl-GPC (18:1/18:1)*	1.2964e+09	8.57097e+08	0.00649603	-0.596982	163	0.0182327	significant	1.06124e+09	0.000452878	-0.288757	108	0.0120805	significant	1.48303e+09	0.156959	0.194032	207	0.0231544	-	1.08187e+09	0.0727244	-0.260991	243	0.0271812	-	1.08662e+09	0.148829	-0.254667	257	0.0287472	-	1.04314e+09	0.00423548	-0.313577	158	0.0176734	significant
1,2-dioleoyl-GPE (18:1/18:1)	7.53596e+07	9.25096e+07	0.255963	0.295811	375	0.0419463	-	1.19027e+08	0.0216541	0.659421	260	0.0290828	significant	7.83456e+07	0.815074	0.0560613	411	0.0459732	-	1.57951e+08	0.0316041	1.06762	192	0.0214765	-	9.4417e+07	0.445833	0.325254	368	0.0411633	-	8.46909e+07	0.466992	0.168415	412	0.046085	-
1,2-dioleoyl-GPG (18:1/18:1)	7.35832e+06	8.34085e+06	0.251608	0.180818	372	0.0416107	-	7.50974e+06	0.753294	0.029387	425	0.0475391	-	4.34929e+06	0.00143544	-0.758597	34	0.00380313	significant	4.09134e+06	0.00373727	-0.846803	107	0.0119687	significant	3.69542e+06	0.000837581	-0.993637	40	0.00447427	significant	1.82126e+06	0.000266007	-2.01444	66	0.00738255	significant
1,2-dioleoyl-GPS (18:1/18:1)	3.61671e+07	2.06281e+07	0.0128848	-0.810068	198	0.0221477	significant	3.25684e+07	0.383784	-0.151204	387	0.0432886	-	3.68214e+07	0.898352	0.0258662	426	0.047651	-	3.89714e+07	0.703087	0.10774	405	0.045302	-	3.09817e+07	0.415267	-0.22326	358	0.0400447	-	3.16884e+07	0.292518	-0.190725	391	0.043736	-
1,2-dipalmitoyl-GPC (16:0/16:0)	4.957e+08	3.9651e+08	0.0554268	-0.322111	275	0.0307606	-	5.48912e+08	0.0856259	0.147108	314	0.035123	-	5.42891e+08	0.360744	0.131195	304	0.0340045	-	1.20293e+09	0.000866446	1.27901	76	0.00850112	significant	7.14701e+08	0.0219727	0.527873	128	0.0143177	-	7.20764e+08	0.0194867	0.540059	233	0.0260626	significant
1,2-distearoyl-GPC (18:0/18:0)	1.44758e+07	1.06901e+07	0.0210555	-0.437367	226	0.0252796	significant	8.71722e+06	0.00424723	-0.731703	200	0.0223714	significant	1.90053e+07	0.0241427	0.392757	103	0.0115213	-	1.38202e+07	0.60986	-0.0668604	393	0.0439597	-	1.44194e+07	0.97459	-0.00562997	443	0.0495526	-	1.44655e+07	0.991712	-0.00102511	447	0.05	-
1,2-distearoyl-GPG (18:0/18:0)	853583	920565	0.545412	0.108988	410	0.0458613	-	1.20425e+06	0.00947044	0.496527	237	0.0265101	significant	984135	0.349239	0.205325	300	0.033557	-	2.42532e+06	0.00182368	1.50657	92	0.0102908	significant	1.34899e+06	0.00961895	0.660275	90	0.0100671	significant	1.18284e+06	0.0144797	0.470652	212	0.0237136	significant
10-heptadecenoate (17:1n7)	7.4438e+07	2.7921e+08	0.0353857	1.90724	251	0.0280761	-	1.81153e+08	0.000935379	1.28309	138	0.0154362	significant	1.3106e+08	0.346409	0.816113	297	0.0332215	-	1.42311e+08	0.0781684	0.93494	253	0.0282998	-	2.39404e+08	0.0585306	1.68534	176	0.0196868	-	3.37217e+08	0.0116699	2.17957	197	0.0220358	significant
10-nonadecenoate (19:1n9)	4.2777e+07	1.21372e+08	0.0645316	1.50453	285	0.0318792	-	7.88415e+07	0.0156578	0.882121	252	0.0281879	significant	6.06008e+07	0.505018	0.502502	352	0.0393736	-	5.2689e+07	0.366158	0.300667	351	0.0392617	-	9.64855e+07	0.0920968	1.17348	217	0.0242729	-	1.28908e+08	0.0187551	1.59143	226	0.0252796	significant
13-HODE + 9-HODE	2.39711e+06	5972531	0.00126155	1.31705	97	0.0108501	significant	3.33843e+06	0.0381311	0.477875	275	0.0307606	-	2.22272e+06	0.485889	-0.108969	344	0.0384787	-	2.609e+06	0.472426	0.1222	370	0.041387	-	1.11536e+07	0.0204963	2.21814	121	0.0135347	-	7.04416e+06	9.60758e-06	1.55513	12	0.00134228	significant
13-methylmyristate	1.17775e+07	2.44251e+07	0.0324215	1.05233	247	0.0276286	-	1.96258e+07	0.00231757	0.736713	179	0.0200224	significant	1.87645e+07	0.299209	0.671972	283	0.0316555	-	1.72651e+07	0.133358	0.551825	283	0.0316555	-	2.84441e+07	0.0477164	1.27209	166	0.0185682	-	3.54304e+07	0.0202499	1.58895	236	0.0263982	significant
15-methylpalmitate	5.35234e+07	1.19575e+08	0.0823897	1.15967	308	0.0344519	-	7.11397e+07	0.048121	0.410484	286	0.0319911	-	8.02643e+07	0.385149	0.584587	309	0.0345638	-	6.96166e+07	0.303233	0.379261	338	0.0378076	-	1.33394e+08	0.0662186	1.31745	192	0.0214765	-	1.77772e+08	0.0167464	1.73178	219	0.0244966	significant
16-hydroxypalmitate	2.52585e+06	1.01864e+06	6.43171e-05	-1.31013	30	0.0033557	significant	1.96451e+06	0.0114912	-0.3626	243	0.0271812	significant	3.31736e+06	0.0306617	0.393265	116	0.0129754	-	724773	0.000771608	-1.80117	71	0.00794183	significant	1.28431e+06	0.000237417	-0.975775	27	0.00302013	significant	1.47012e+06	0.000158245	-0.780839	52	0.00581655	significant
17-methylstearate	5.92695e+06	1.28102e+07	0.0757501	1.11194	300	0.033557	-	6.97102e+06	0.208325	0.23408	365	0.0408277	-	9.20797e+06	0.43789	0.635594	325	0.0363535	-	6.3515e+06	0.678616	0.0998086	402	0.0449664	-	1.58251e+07	0.0891411	1.41685	214	0.0239374	-	2.33952e+07	0.0507199	1.98085	293	0.032774	-
1-arachidonoyl-GPC (20:4n6)*	163124	3.19918e+06	0.0162032	4.29367	213	0.0238255	significant	1.834e+06	0.00781976	3.49096	224	0.0250559	significant	256984	0.666696	0.655714	380	0.0425056	-	3.3405e+06	0.0256101	4.35603	180	0.0201342	-	1.72628e+06	0.124976	3.40363	238	0.0266219	-	5.49678e+06	0.0284323	5.07455	261	0.0291946	significant
1-arachidonoyl-GPE (20:4n6)*	3.41481e+06	1.55246e+07	0.131979	2.18468	346	0.0387025	-	8.38542e+06	0.0108476	1.29608	241	0.0269575	significant	4.53887e+06	0.535447	0.410527	360	0.0402685	-	1.45733e+07	0.0339601	2.09345	198	0.0221477	-	1.55427e+07	0.223269	2.18636	294	0.0328859	-	2.77674e+07	0.0571249	3.02351	303	0.0338926	-
1-arachidonoyl-GPI (20:4)*	6.72976e+06	3.92399e+07	0.0335494	2.5437	248	0.0277405	-	2.10094e+07	0.0089653	1.64241	233	0.0260626	significant	4.98506e+06	0.374901	-0.432943	307	0.03434	-	1.50869e+07	0.0241203	1.16467	178	0.0199105	-	1.80369e+07	0.246554	1.42233	299	0.0334452	-	2.2428e+07	0.0505244	1.73667	292	0.0326622	-
1-arachidonylglycerol (20:4)	1.31158e+07	2.93479e+06	0.0121659	-2.15998	194	0.0217002	significant	1.33984e+07	0.923201	0.0307531	442	0.0494407	-	1.4746e+07	0.798277	0.169018	408	0.0456376	-	5.24006e+07	0.0242299	1.99827	179	0.0200224	-	5.28114e+07	0.0260235	2.00954	138	0.0154362	-	1.44606e+08	0.0173873	3.46274	223	0.0249441	significant
1-dihomo-linolenylglycerol (20:3)	2.81535e+07	4.27278e+06	0.00197883	-2.72007	112	0.012528	significant	1.96239e+07	0.0484399	-0.520701	287	0.0321029	-	2.45768e+07	0.766709	-0.196018	400	0.0447427	-	3.24725e+07	0.436138	0.205907	365	0.0408277	-	1.01491e+08	0.0424323	1.84997	155	0.0173378	-	2.22803e+08	0.0176339	2.98438	224	0.0250559	significant
1-dihomo-linoleoylglycerol (20:2)	1.23898e+07	3.0244e+06	0.01527	-2.03443	208	0.0232662	significant	7.56822e+06	0.0993456	-0.711126	322	0.0360179	-	1.38843e+07	0.846955	0.164297	417	0.0466443	-	6.9632e+06	0.0746496	-0.83133	247	0.0276286	-	2.27223e+07	0.154236	0.874955	259	0.0289709	-	3.59297e+07	0.0220173	1.53602	240	0.0268456	significant
1-docosahexaenoylglycerol (22:6)	4.76629e+06	787605	0.00123338	-2.59732	94	0.0105145	significant	1.67068e+06	0.00154075	-1.51243	161	0.0180089	significant	3.76018e+06	0.550093	-0.342062	363	0.040604	-	4.76984e+06	0.997395	0.00107573	446	0.0498881	-	1.07645e+07	0.0769735	1.17535	204	0.0228188	-	2.56416e+07	0.0281874	2.42755	260	0.0290828	significant
1-lignoceroyl-GPC (24:0)	9.52864e+06	5.75656e+06	0.00316176	-0.727064	133	0.014877	significant	6.93095e+06	0.00404114	-0.459218	199	0.0222595	significant	8.86761e+06	0.381868	-0.103725	308	0.0344519	-	3.00126e+06	0.00027838	-1.6667	52	0.00581655	significant	4.0699e+06	0.000107203	-1.22728	25	0.00279642	significant	4.46594e+06	0.000336218	-1.09331	74	0.0082774	significant
1-linolenoylglycerol (18:3)	8.51725e+06	1.28066e+06	0.00685685	-2.7335	167	0.0186801	significant	3.4814e+06	0.0203482	-1.29072	259	0.0289709	significant	8.87735e+06	0.928727	0.0597408	432	0.0483221	-	1.0749e+07	0.406926	0.335742	356	0.039821	-	2.90885e+07	0.0600803	1.77199	179	0.0200224	-	8.82307e+07	0.0284607	3.37282	262	0.0293065	significant
1-linoleoyl-2-arachidonoyl-GPC (18:2/20:4n6)*	3.55487e+07	5.48857e+07	0.10004	0.626633	323	0.0361298	-	5.05901e+07	0.132502	0.509057	340	0.0380313	-	3.61018e+07	0.944863	0.0222747	436	0.0487696	-	1.44764e+08	0.000500418	2.02583	61	0.00682327	significant	8.09749e+07	0.00161639	1.18768	48	0.00536913	significant	1.02194e+08	0.0131103	1.52344	206	0.0230425	significant
1-linoleoylglycerol (18:2)	2.94212e+08	5.19368e+07	0.00285632	-2.50203	127	0.0142058	significant	1.4585e+08	0.0182038	-1.01237	254	0.0284116	significant	2.67217e+08	0.781305	-0.138847	403	0.0450783	-	1.65251e+08	0.0265166	-0.8322	183	0.0204698	-	6.22204e+08	0.0603641	1.08053	180	0.0201342	-	8.25853e+08	0.0272918	1.48903	257	0.0287472	significant
1-linoleoyl-GPC (18:2)	3.11748e+07	6.88686e+07	0.0025492	1.14346	122	0.0136465	significant	6.5636e+07	0.00052333	1.07411	112	0.012528	significant	2.324e+07	0.192228	-0.423771	229	0.0256152	-	3.29993e+07	0.819033	0.0820543	423	0.0473154	-	3.01294e+07	0.885655	-0.0492085	430	0.0480984	-	2.4893e+07	0.19856	-0.324641	359	0.0401566	-
1-linoleoyl-GPE (18:2)*	6.73597e+06	1.59984e+07	0.000761907	1.24797	78	0.00872483	significant	1.3702e+07	0.00194105	1.02443	172	0.0192394	significant	4.80397e+06	0.155835	-0.487658	206	0.0230425	-	5.94743e+06	0.565255	-0.179619	383	0.0428412	-	5.68012e+06	0.479234	-0.245963	372	0.0416107	-	3.67878e+06	0.0345889	-0.872658	276	0.0308725	-
1-linoleoyl-GPI (18:2)*	4.47031e+06	1.28225e+07	0.0828177	1.52023	309	0.0345638	-	4.63988e+06	0.891204	0.0537125	436	0.0487696	-	3.1021e+06	0.256364	-0.527129	263	0.0294183	-	696074	0.025788	-2.68306	181	0.0202461	-	7.74455e+06	0.42283	0.792807	360	0.0402685	-	6.52858e+06	0.321524	0.546394	396	0.0442953	-
1-linoleoyl-GPS (18:2)*	2.32096e+06	1.05127e+07	0.0412033	2.17934	256	0.0286353	-	3.57911e+06	0.124944	0.624878	338	0.0378076	-	1.84228e+06	0.472749	-0.333233	337	0.0376957	-	1.093e+06	0.0991079	-1.08643	268	0.0299776	-	4.23079e+06	0.369829	0.866201	343	0.0383669	-	4.83455e+06	0.111685	1.05866	339	0.0379195	-
1-margaroylglycerol (17:0)	3.87272e+06	3.18047e+06	0.413081	-0.284107	397	0.0444072	-	3.69433e+06	0.775745	-0.0680345	428	0.0478747	-	7.99038e+06	0.341807	1.04492	294	0.0328859	-	3.65649e+06	0.78789	-0.0828901	417	0.0466443	-	8.95428e+06	0.0628859	1.20923	188	0.0210291	-	1.03442e+07	0.0120692	1.4174	201	0.0224832	significant
1-methylhistidine	1.65372e+07	1.18785e+07	0.0159638	-0.477359	212	0.0237136	significant	8.1231e+07	8.70908e-06	2.29632	18	0.00201342	significant	1.83398e+07	0.0794386	0.149264	156	0.0174497	-	2.75823e+07	2.13078e-05	0.738027	22	0.00246085	significant	1.66453e+07	0.9268	0.00939826	435	0.0486577	-	3.35699e+07	0.00109435	1.02145	104	0.0116331	significant
1-methylnicotinamide	4.36222e+08	3.37434e+08	0.0307355	-0.370457	245	0.0274049	-	2.96096e+08	6.73744e-05	-0.558995	47	0.00525727	significant	4.22521e+08	0.659313	-0.0460376	379	0.0423937	-	3.64167e+08	0.043254	-0.26046	211	0.0236018	-	1.40597e+08	6.43792e-06	-1.63349	8	0.000894855	significant	4.27093e+07	5.05561e-07	-3.35244	6	0.000671141	significant
1-myristoylglycerol (14:0)	9.33028e+07	4.02483e+07	0.00107741	-1.21299	92	0.0102908	significant	8.89475e+07	0.526353	-0.0689662	402	0.0449664	-	1.40952e+08	0.490213	0.595207	345	0.0385906	-	1.1167e+08	0.359538	0.259252	348	0.0389262	-	2.07451e+08	0.0904176	1.15278	215	0.0240492	-	3.35048e+08	0.0335109	1.84438	274	0.0306488	-
1-oleoyl-2-arachidonoyl-GPC (18:1/20:4)*	1.40104e+06	1.54595e+06	0.341403	0.142002	387	0.0432886	-	2.17986e+06	0.000710585	0.637742	125	0.0139821	significant	1.6697e+06	0.0579674	0.253097	138	0.0154362	-	6.11522e+06	4.94007e-07	2.12591	2	0.000223714	significant	2.71281e+06	0.0251816	0.953296	137	0.0153244	-	3.51482e+06	2.36938e-05	1.32696	21	0.00234899	significant
1-oleoyl-2-linoleoyl-glycerol (18:1/18:2)	1.1239e+07	8.33175e+06	0.0636471	-0.431823	283	0.0316555	-	8.53522e+06	0.0396906	-0.397014	279	0.0312081	-	9.42705e+06	0.267074	-0.253635	270	0.0302013	-	9.61364e+06	0.332245	-0.225359	341	0.0381432	-	1.10436e+07	0.93395	-0.025302	438	0.0489933	-	9.52404e+06	0.108745	-0.238869	338	0.0378076	-
1-oleoyl-2-linoleoyl-GPC (18:1/18:2)*	1.07608e+09	6.4745e+08	0.0130132	-0.73294	200	0.0223714	significant	7.94525e+08	0.0542099	-0.437615	294	0.0328859	-	1.06808e+09	0.95407	-0.010756	438	0.0489933	-	5.3234e+08	0.0016021	-1.01536	91	0.010179	significant	1.13376e+09	0.660517	0.0753324	401	0.0448546	-	8.57483e+08	0.224198	-0.327599	369	0.0412752	-
1-oleoyl-2-linoleoyl-GPE (18:1/18:2)*	1.70415e+08	1.66873e+08	0.82494	-0.0302999	432	0.0483221	-	1.23604e+08	0.0154806	-0.463321	251	0.0280761	significant	1.52543e+08	0.273902	-0.159834	274	0.0306488	-	7.56675e+07	0.000261637	-1.17131	50	0.00559284	significant	1.50474e+08	0.128864	-0.179538	244	0.0272931	-	1.00061e+08	0.0138928	-0.768169	208	0.0232662	significant
1-oleoyl-3-linoleoyl-glycerol (18:1/18:2)	6.25044e+07	4.88236e+07	0.0460363	-0.356377	263	0.0294183	-	4.02406e+07	0.00762124	-0.635305	223	0.0249441	significant	5.25464e+07	0.194199	-0.250364	231	0.0258389	-	4.05079e+07	0.0109442	-0.625753	146	0.0163311	significant	6.50161e+07	0.770987	0.0568399	416	0.0465324	-	5.80536e+07	0.367798	-0.10657	403	0.0450783	-
1-oleoylglycerol (18:1)	2.96419e+07	3.20685e+06	0.00304137	-3.20841	130	0.0145414	significant	1.75142e+07	0.0257664	-0.759112	265	0.0296421	significant	2.12301e+07	0.0857516	-0.481528	163	0.0182327	-	2.04401e+07	0.0733531	-0.536237	244	0.0272931	-	1.93267e+07	0.0442068	-0.617042	160	0.0178971	-	2.27122e+07	0.345199	-0.384173	399	0.0446309	-
1-oleoyl-GPC (18:1)	1.7981e+08	3.11781e+08	0.00759645	0.794056	170	0.0190157	significant	3.37111e+08	0.00118539	0.906746	151	0.0168904	significant	1.79275e+08	0.987261	-0.00429924	446	0.0498881	-	2.59715e+08	0.221722	0.530451	308	0.0344519	-	1.40494e+08	0.207077	-0.355972	285	0.0318792	-	1.17888e+08	0.0520425	-0.609058	295	0.0329978	-
1-oleoyl-GPE (18:1)	3.52021e+07	7.36322e+07	0.00318094	1.06467	135	0.0151007	significant	8.69364e+07	5.72234e-05	1.3043	44	0.0049217	significant	3.65336e+07	0.825289	0.0535607	414	0.0463087	-	8.21149e+07	0.0716731	1.22198	242	0.0270694	-	3.40937e+07	0.841143	-0.0461589	423	0.0473154	-	2.95733e+07	0.239772	-0.251368	376	0.0420582	-
1-oleoyl-GPG (18:1)*	8.2541e+06	2.17511e+07	0.120601	1.39791	338	0.0378076	-	6.28689e+06	0.192033	-0.392764	363	0.040604	-	8.52974e+06	0.930513	0.0473908	434	0.0485459	-	6.12935e+06	0.215232	-0.429377	306	0.0342282	-	1.29433e+07	0.370239	0.649026	344	0.0384787	-	2.28794e+07	0.174314	1.47087	355	0.0397092	-
1-oleoyl-GPI (18:1)*	1.37173e+07	3.9583e+07	0.145306	1.52889	350	0.0391499	-	1.1478e+07	0.579831	-0.257124	409	0.0457494	-	1.58709e+07	0.704065	0.210391	393	0.0439597	-	8.8596e+06	0.304982	-0.630679	339	0.0379195	-	2.70111e+07	0.363592	0.977558	336	0.0375839	-	2.42506e+07	0.202078	0.822029	361	0.0403803	-
1-oleoyl-GPS (18:1)	3.23788e+06	8.72247e+06	0.0758525	1.42969	301	0.0336689	-	5.24931e+06	0.134536	0.697077	342	0.038255	-	2.67399e+06	0.673312	-0.276056	383	0.0428412	-	4.91659e+06	0.284474	0.602608	333	0.0372483	-	6.20707e+06	0.363929	0.938864	337	0.0376957	-	8.12101e+06	0.0896094	1.32661	326	0.0364653	-
1-palmitoleoyl-2-linoleoyl-GPC (16:1/18:2)*	3.32259e+08	2.93691e+08	0.298411	-0.178012	381	0.0426174	-	3.54358e+08	0.174519	0.0928979	355	0.0397092	-	2.99292e+08	0.218751	-0.150754	240	0.0268456	-	4.51788e+08	0.00358976	0.443336	106	0.0118568	significant	4.58208e+08	0.0405228	0.463694	153	0.0171141	-	3.81545e+08	0.0876051	0.199544	322	0.0360179	-
1-palmitoleoyl-2-oleoyl-glycerol (16:1/18:1)*	2.45372e+06	1.07139e+06	0.165978	-1.19548	356	0.039821	-	2.3028e+06	0.879687	-0.0915818	435	0.0486577	-	1556078	0.439056	-0.657056	326	0.0364653	-	2.03049e+06	0.625633	-0.273143	395	0.0441834	-	538394	0.0700904	-2.18823	196	0.0219239	-	917818	0.143282	-1.41869	352	0.0393736	-
1-palmitoleoyl-2-oleoyl-GPC (16:1/18:1)*	3.7963e+08	3.64571e+08	0.919611	-0.0583951	439	0.0491051	-	5.19015e+08	0.374164	0.451182	385	0.0430649	-	2.93163e+08	0.705185	-0.372891	394	0.0440716	-	6.38522e+08	0.154217	0.750142	292	0.0326622	-	5.14769e+08	0.402829	0.439331	350	0.0391499	-	3.60206e+08	0.917379	-0.075773	443	0.0495526	-
1-palmitoleoyl-3-oleoyl-glycerol (16:1/18:1)*	1.30841e+07	1.22202e+07	0.639591	-0.098544	419	0.046868	-	1.15079e+07	0.204229	-0.185196	364	0.0407159	-	1.74161e+07	0.140844	0.412608	196	0.0219239	-	1.62593e+07	0.564	0.313448	382	0.0427293	-	1.29259e+07	0.933709	-0.0175553	437	0.0488814	-	1.50326e+07	0.359175	0.200275	401	0.0448546	-
1-palmitoleoylglycerol (16:1)*	2.06667e+08	4.21343e+07	0.000767546	-2.29425	79	0.00883669	significant	1.16569e+08	0.00864921	-0.82613	231	0.0258389	significant	2.33337e+08	0.778796	0.175107	402	0.0449664	-	2.06688e+08	0.999539	0.000142314	447	0.05	-	3.90923e+08	0.122506	0.919575	236	0.0263982	-	7.53317e+08	0.0412449	1.86595	285	0.0318792	-
1-palmitoleoyl-GPC (16:1)*	2.62247e+07	5.70658e+07	0.00487164	1.1217	146	0.0163311	significant	7.17598e+07	7.8548e-05	1.45225	55	0.00615213	significant	2.3121e+07	0.479018	-0.181725	340	0.0380313	-	6.8949e+07	0.0442825	1.3946	214	0.0239374	-	2.36754e+07	0.63116	-0.14754	397	0.0444072	-	2.16597e+07	0.204616	-0.275917	362	0.0404922	-
1-palmitoyl-2-arachidonoyl-GPC (16:0/20:4)	1.43863e+08	1.79554e+08	0.107845	0.319716	330	0.0369128	-	2.24104e+08	0.000160967	0.639469	80	0.00894855	significant	1.62703e+08	0.216186	0.177541	237	0.0265101	-	9.87468e+08	0.000393651	2.77903	54	0.00604027	significant	2.56929e+08	0.000841129	0.83667	41	0.00458613	significant	3.90435e+08	0.000369326	1.44038	78	0.00872483	significant
1-palmitoyl-2-arachidonoyl-GPE (16:0/20:4)*	2.8264e+07	2.80995e+07	0.956854	-0.008422	445	0.0497763	-	3.73361e+07	0.00699846	0.401603	219	0.0244966	significant	4.19606e+07	0.0014602	0.570069	36	0.00402685	significant	1.37446e+08	0.000112278	2.28183	38	0.00425056	significant	5.44387e+07	0.0167598	0.945664	108	0.0120805	-	6.31091e+07	3.1377e-05	1.15888	23	0.00257271	significant
1-palmitoyl-2-linoleoyl-glycerol (16:0/18:2)*	4.34178e+06	3.72291e+06	0.728155	-0.221854	428	0.0478747	-	4.15765e+06	0.919254	-0.0625168	441	0.0493289	-	2.77652e+06	0.395423	-0.64501	313	0.0350112	-	5.85806e+06	0.505988	0.432137	376	0.0420582	-	2.12052e+06	0.269754	-1.03387	308	0.0344519	-	2.00432e+06	0.245652	-1.11517	377	0.04217	-
1-palmitoyl-2-linoleoyl-GPC (16:0/18:2)	1.41839e+09	9.09325e+08	0.024662	-0.641383	233	0.0260626	significant	1.00935e+09	0.0503943	-0.49083	289	0.0323266	-	1.59426e+09	0.607752	0.168634	370	0.041387	-	1.02318e+09	0.0550197	-0.471191	222	0.0248322	-	1.21589e+09	0.269141	-0.222241	307	0.03434	-	1.10614e+09	0.246882	-0.358712	379	0.0423937	-
1-palmitoyl-2-linoleoyl-GPE (16:0/18:2)	8.81665e+07	7.67573e+07	0.202969	-0.199927	363	0.040604	-	7.17484e+07	0.114982	-0.297284	334	0.0373602	-	8.92455e+07	0.824868	0.0175487	413	0.0461969	-	8.1247e+07	0.422028	-0.117916	360	0.0402685	-	8.88699e+07	0.932495	0.0114636	436	0.0487696	-	6.74347e+07	0.0274234	-0.38674	258	0.0288591	significant
1-palmitoyl-2-linoleoyl-GPS (16:0/18:2)	1.53632e+07	1.39792e+07	0.394137	-0.136193	393	0.0439597	-	1.19818e+07	0.011885	-0.358629	244	0.0272931	significant	1.6575e+07	0.33174	0.109528	292	0.0326622	-	1.27643e+07	0.242192	-0.267359	318	0.0355705	-	1.93325e+07	0.155584	0.331551	260	0.0290828	-	1.56789e+07	0.688332	0.0293456	424	0.0474273	-
1-palmitoyl-2-oleoyl-GPC (16:0/18:1)	2.31466e+09	1.63174e+09	0.0133735	-0.504387	202	0.0225951	significant	1.89888e+09	0.0422168	-0.285655	280	0.0313199	-	2.50379e+09	0.529172	0.11331	357	0.0399329	-	2.37473e+09	0.715233	0.0369632	408	0.0456376	-	2.0679e+09	0.17408	-0.162639	272	0.0304251	-	1.95589e+09	0.13451	-0.242975	351	0.0392617	-
1-palmitoyl-2-oleoyl-GPE (16:0/18:1)	1.23975e+08	1.08365e+08	0.172592	-0.194148	360	0.0402685	-	1.25419e+08	0.815577	0.0167115	430	0.0480984	-	1.39703e+08	0.190795	0.172315	227	0.0253915	-	1.87497e+08	0.0147634	0.596817	154	0.017226	significant	1.23966e+08	0.999411	-0.000107339	447	0.05	-	1.11037e+08	0.106864	-0.159006	337	0.0376957	-
1-palmitoyl-2-oleoyl-GPG (16:0/18:1)	1.06053e+07	1.39594e+07	0.0659859	0.396461	286	0.0319911	-	1.34754e+07	0.00126688	0.345553	153	0.0171141	significant	1.44146e+07	0.0260631	0.442751	105	0.011745	-	2.66522e+07	0.000752458	1.32948	69	0.00771812	significant	1.80551e+07	0.00431206	0.767626	73	0.00816555	significant	1.20078e+07	0.0872565	0.17919	321	0.035906	-
1-palmitoyl-2-oleoyl-GPS (16:0/18:1)	6.33467e+07	3.0237e+07	0.0110268	-1.06695	190	0.0212528	significant	4.03949e+07	0.0469823	-0.649095	284	0.0317673	-	8.01344e+07	0.100068	0.339152	168	0.0187919	-	5.12211e+07	0.286259	-0.306531	334	0.0373602	-	3.53217e+07	0.0207068	-0.842717	122	0.0136465	-	3.45252e+07	0.0242364	-0.875619	248	0.0277405	significant
1-palmitoyl-2-palmitoleoyl-GPC (16:0/16:1)*	1.44108e+09	1.00628e+09	0.0165914	-0.518122	215	0.0240492	significant	1.29604e+09	0.100504	-0.153049	324	0.0362416	-	1.48899e+09	0.681538	0.0471846	386	0.0431767	-	1.71568e+09	0.0627122	0.251628	232	0.0259508	-	1.16487e+09	0.0425642	-0.306984	156	0.0174497	-	1.29222e+09	0.21838	-0.157304	367	0.0410515	-
1-palmitoyl-2-stearoyl-GPC (16:0/18:0)	2.308e+08	1.77402e+08	0.0403592	-0.379616	255	0.0285235	-	1.62552e+08	0.000145482	-0.505737	76	0.00850112	significant	2.99978e+08	0.036809	0.378215	125	0.0139821	-	2.52926e+08	0.12476	0.132076	278	0.0310962	-	2.50068e+08	0.456482	0.115679	370	0.041387	-	2.47552e+08	0.315226	0.101091	394	0.0440716	-
1-palmitoyl-3-linoleoyl-glycerol (16:0/18:2)*	4.65087e+07	4.35752e+07	0.656742	-0.0939914	421	0.0470917	-	2.74461e+07	0.0140157	-0.760898	249	0.0278523	significant	4.57267e+07	0.908433	-0.0244644	427	0.0477629	-	3.20271e+07	0.0410049	-0.538205	209	0.0233781	-	4.74129e+07	0.914413	0.02778	433	0.048434	-	3.72378e+07	0.114631	-0.320733	340	0.0380313	-
1-palmitoylglycerol (16:0)	4.2096e+08	4.2723e+08	0.955382	0.0213288	443	0.0495526	-	4.75347e+08	0.354849	0.175296	381	0.0426174	-	6.88625e+08	0.230369	0.710033	247	0.0276286	-	5.19144e+08	0.337212	0.30245	343	0.0383669	-	8.19967e+08	0.118547	0.961881	234	0.0261745	-	1.07911e+09	0.0301627	1.35808	265	0.0296421	-
1-palmitoyl-GPC (16:0)	2.56349e+08	4.73399e+08	0.00683816	0.884945	166	0.0185682	significant	3.87335e+08	0.0122903	0.595471	246	0.0275168	significant	2.77555e+08	0.653834	0.11466	378	0.0422819	-	4.28055e+08	0.0913032	0.739685	261	0.0291946	-	1.83198e+08	0.104713	-0.484705	228	0.0255034	-	1.51776e+08	0.0316209	-0.756164	270	0.0302013	-
1-palmitoyl-GPE (16:0)	1.06129e+07	4.16882e+07	0.123471	1.97381	341	0.0381432	-	1.17154e+07	0.817156	0.142584	431	0.0482103	-	2.14916e+07	0.311214	1.01795	286	0.0319911	-	2.45935e+07	0.252409	1.21245	325	0.0363535	-	2.73267e+07	0.328987	1.36449	326	0.0364653	-	3.10145e+07	0.121768	1.54712	344	0.0384787	-
1-palmitoyl-GPG (16:0)*	2.71953e+06	1.9567e+07	0.088304	2.847	315	0.0352349	-	3.38466e+06	0.0772582	0.315655	308	0.0344519	-	6.35589e+06	0.19969	1.22474	232	0.0259508	-	5.79033e+06	0.0652762	1.09029	234	0.0261745	-	8.18833e+06	0.15615	1.59021	262	0.0293065	-	1.03596e+07	0.115301	1.92954	342	0.038255	-
1-palmitoyl-GPI (16:0)*	2.10557e+06	1.02007e+07	0.101059	2.27639	324	0.0362416	-	2.09664e+06	0.989783	-0.00613401	447	0.05	-	3.88257e+06	0.217559	0.882801	239	0.0267338	-	4.34954e+06	0.184356	1.04665	301	0.0336689	-	7.27732e+06	0.219877	1.7892	292	0.0326622	-	7.21079e+06	0.0696347	1.77595	311	0.0347875	-
1-palmitoyl-GPS (16:0)*	621422	3.05317e+06	0.0836846	2.29666	310	0.0346756	-	707626	0.619416	0.187414	413	0.0461969	-	1.04702e+06	0.40955	0.75264	318	0.0355705	-	1.60455e+06	0.0802923	1.36852	256	0.0286353	-	2.23285e+06	0.178561	1.84524	275	0.0307606	-	2.9246e+06	0.0607316	2.23459	307	0.03434	-
1-pentadecanoylglycerol (15:0)	4.5106e+06	3.29326e+06	0.122004	-0.453801	339	0.0379195	-	5.08911e+06	0.0951715	0.174095	319	0.0356823	-	6.99586e+06	0.301601	0.633184	285	0.0318792	-	6.35766e+06	0.118257	0.495178	276	0.0308725	-	1.0537e+07	0.0428803	1.22407	158	0.0176734	-	1.22232e+07	0.0232962	1.43824	244	0.0272931	significant
1-stearoyl-2-arachidonoyl-GPC (18:0/20:4)	1.00407e+08	1.30409e+08	0.106586	0.377174	329	0.0368009	-	1.494e+08	0.000604993	0.573319	118	0.0131991	significant	1.19231e+08	0.020124	0.247897	98	0.010962	-	6.53923e+08	0.000140208	2.70326	42	0.00469799	significant	2.03288e+08	0.00544152	1.01766	78	0.00872483	significant	3.43252e+08	0.000540626	1.7734	95	0.0106264	significant
1-stearoyl-2-arachidonoyl-GPE (18:0/20:4)	1.2314e+07	8.65183e+06	0.0336573	-0.50922	249	0.0278523	-	1.37085e+07	0.291404	0.154774	369	0.0412752	-	1.77175e+07	0.0184874	0.52488	95	0.0106264	-	3.21691e+07	0.000199928	1.38538	45	0.00503356	significant	2.18566e+07	0.00329015	0.827771	63	0.00704698	significant	2.64247e+07	0.000164642	1.10159	55	0.00615213	significant
1-stearoyl-2-arachidonoyl-GPI (18:0/20:4)	7.13835e+06	6.83495e+06	0.7271	-0.0626598	427	0.0477629	-	8.31452e+06	0.118058	0.220042	335	0.037472	-	8.29316e+06	0.186533	0.21633	223	0.0249441	-	20014762	0.00200646	1.4874	94	0.0105145	significant	1.18175e+07	0.0204563	0.72726	120	0.0134228	-	1.07229e+07	0.000949062	0.587031	102	0.0114094	significant
1-stearoyl-2-arachidonoyl-GPS (18:0/20:4)	613513	534144	0.312632	-0.199865	382	0.0427293	-	480799	0.130778	-0.35166	339	0.0379195	-	711347	0.175192	0.21346	216	0.0241611	-	3.04199e+06	0.00279336	2.30985	99	0.0110738	significant	1.15396e+06	0.00429788	0.911425	72	0.00805369	significant	1.2936e+06	2.34388e-05	1.07622	20	0.00223714	significant
1-stearoyl-2-linoleoyl-GPC (18:0/18:2)*	1.37328e+09	1.08252e+09	0.0725209	-0.343224	294	0.0328859	-	9.22134e+08	0.00152658	-0.574573	160	0.0178971	significant	1.29511e+09	0.496002	-0.0845473	347	0.0388143	-	7.05268e+08	3.01814e-06	-0.961377	10	0.00111857	significant	1.1286e+09	0.0209842	-0.283082	123	0.0137584	-	9.45644e+08	0.00841453	-0.538253	183	0.0204698	significant
1-stearoyl-2-linoleoyl-GPE (18:0/18:2)*	3.78797e+08	3.81562e+08	0.934001	0.0104916	440	0.049217	-	2.88081e+08	0.00367147	-0.394952	196	0.0219239	significant	3.86266e+08	0.81858	0.028169	412	0.046085	-	1.92562e+08	1.64799e-05	-0.976101	19	0.00212528	significant	3.99809e+08	0.435726	0.0778832	365	0.0408277	-	2.94952e+08	0.0228186	-0.360946	241	0.0269575	significant
1-stearoyl-2-linoleoyl-GPS (18:0/18:2)	1.3997e+08	1.14924e+08	0.0801617	-0.284429	305	0.0341163	-	8.83265e+07	9.50196e-05	-0.664195	60	0.00671141	significant	1.60737e+08	0.144516	0.19959	199	0.0222595	-	9.87187e+07	0.00675762	-0.503717	125	0.0139821	significant	1.68979e+08	0.058804	0.271733	177	0.0197987	-	1.5329e+08	0.123226	0.131147	347	0.0388143	-
1-stearoyl-2-oleoyl-GPC (18:0/18:1)	1.29032e+09	8.17703e+08	0.00352106	-0.658079	140	0.01566	significant	7.10454e+08	0.000104576	-0.860915	66	0.00738255	significant	1.54784e+09	0.176156	0.262526	217	0.0242729	-	6.08128e+08	0.000133132	-1.08528	41	0.00458613	significant	595429963	8.83759e-05	-1.11572	22	0.00246085	significant	6.37213e+08	1.86199e-05	-1.01788	17	0.00190157	significant
1-stearoyl-2-oleoyl-GPE (18:0/18:1)	1.96582e+08	1.81934e+08	0.39127	-0.111712	392	0.0438479	-	1.92419e+08	0.733041	-0.0308806	423	0.0473154	-	1.99429e+08	0.87365	0.0207476	421	0.0470917	-	2.32637e+08	0.0713191	0.242952	241	0.0269575	-	2.00004e+08	0.873786	0.0249011	428	0.0478747	-	1.78109e+08	0.234899	-0.142371	374	0.0418345	-
1-stearoyl-2-oleoyl-GPG (18:0/18:1)	4.06806e+06	5.5098e+06	0.0617415	0.437658	280	0.0313199	-	3.00209e+06	0.0934404	-0.438374	317	0.0354586	-	4.07789e+06	0.985721	0.00347968	445	0.0497763	-	3.47713e+06	0.280276	-0.226444	332	0.0371365	-	3.80764e+06	0.635969	-0.0954451	398	0.044519	-	2.3288e+06	0.0267252	-0.804755	254	0.0284116	significant
1-stearoyl-GPC (18:0)	1.89823e+08	3.28251e+08	0.0126538	0.790142	196	0.0219239	significant	2.45993e+08	0.0513747	0.373962	290	0.0324385	-	2.29691e+08	0.204387	0.275037	234	0.0261745	-	2.76955e+08	0.145319	0.544991	287	0.0321029	-	1.46018e+08	0.116304	-0.378508	232	0.0259508	-	1.21276e+08	0.0297613	-0.646368	264	0.0295302	-
1-stearoyl-GPE (18:0)	1.58292e+08	2.24666e+08	0.0278223	0.505192	241	0.0269575	-	2.3287e+08	0.00344739	0.556936	194	0.0217002	significant	2.03495e+08	0.0639933	0.362403	145	0.0162192	-	2.55352e+08	0.110753	0.689896	274	0.0306488	-	1.72995e+08	0.547173	0.12814	382	0.0427293	-	1.6432e+08	0.709091	0.0539213	427	0.0477629	-
1-stearoyl-GPG (18:0)	2.47221e+06	8.54812e+06	0.0669432	1.7898	289	0.0323266	-	1.20494e+06	0.0795001	-1.03684	310	0.0346756	-	4.54067e+06	0.173152	0.877103	212	0.0237136	-	988161	0.0515295	-1.32298	219	0.0244966	-	2.72036e+06	0.823002	0.137996	420	0.0469799	-	2.14947e+06	0.660442	-0.201819	422	0.0472036	-
1-stearoyl-GPI (18:0)	4.40458e+07	1.4183e+08	0.13735	1.68708	347	0.0388143	-	3.45509e+07	0.570043	-0.350283	408	0.0456376	-	8.37464e+07	0.27392	0.927022	275	0.0307606	-	4.30836e+07	0.962039	-0.0318663	437	0.0488814	-	1.09412e+08	0.28635	1.31269	312	0.0348993	-	1.0909e+08	0.103183	1.30844	332	0.0371365	-
1-stearoyl-GPS (18:0)*	9.82742e+06	3.3897e+07	0.109686	1.78627	332	0.0371365	-	7.78836e+06	0.564103	-0.335492	407	0.0455257	-	1.42625e+07	0.504113	0.537342	351	0.0392617	-	9.58933e+06	0.951793	-0.0353818	436	0.0487696	-	1.92562e+07	0.346242	0.970441	330	0.0369128	-	2.52434e+07	0.106502	1.36102	336	0.0375839	-
2-aminobutyrate	3.59625e+07	1.96967e+07	0.00136479	-0.868536	100	0.0111857	significant	4.79692e+07	0.00527873	0.415614	205	0.0229306	significant	4.38681e+07	0.130697	0.286678	187	0.0209172	-	4.9663e+07	0.0156692	0.465677	156	0.0174497	significant	4.23467e+07	0.251132	0.235755	300	0.033557	-	3.8812e+07	0.280353	0.110011	389	0.0435123	-
2-arachidonoylglycerol (20:4)	1.34381e+07	2.45052e+06	0.0129014	-2.45517	199	0.0222595	significant	9.17445e+06	0.179714	-0.55064	356	0.039821	-	1.45424e+07	0.871239	0.113933	420	0.0469799	-	4.34585e+07	0.0332362	1.6933	197	0.0220358	-	5.34739e+07	0.0495627	1.9925	168	0.0187919	-	1.8273e+08	0.0347043	3.76531	277	0.0309843	-
2'-deoxycytidine	858067	2.34001e+06	0.000446548	1.44735	64	0.00715884	significant	1.83705e+06	0.000229927	1.09823	88	0.0098434	significant	1.29385e+06	0.326438	0.592503	290	0.0324385	-	323765	0.0769796	-1.40614	249	0.0278523	-	160003	0.000593369	-2.42299	37	0.0041387	significant	198702	0.00331459	-2.11049	145	0.0162192	significant
2'-deoxycytidine 5'-monophosphate	8.80724e+06	4.55405e+06	0.0184519	-0.951541	220	0.0246085	significant	7.93888e+06	0.455072	-0.149754	395	0.0441834	-	8.32839e+06	0.773291	-0.0806524	401	0.0448546	-	5.22122e+06	0.0295054	-0.754303	188	0.0210291	-	6531460	0.146271	-0.431284	254	0.0284116	-	8.96262e+06	0.907246	0.0252303	441	0.0493289	-
2'-deoxyinosine	1.57632e+06	1.33351e+06	0.0949729	-0.241333	322	0.0360179	-	2.37092e+06	7.21803e-05	0.588889	50	0.00559284	significant	2.27304e+06	0.00123669	0.528062	31	0.00346756	significant	2.87244e+06	0.223992	0.865716	310	0.0346756	-	2.87753e+06	0.123958	0.868272	237	0.0265101	-	2.49256e+06	0.0012974	0.661071	110	0.0123043	significant
2'-deoxyuridine	2.14098e+06	2.09603e+06	0.871728	-0.0306123	435	0.0486577	-	3.0789e+06	0.0472926	0.524143	285	0.0318792	-	3.35914e+06	0.00161706	0.649818	39	0.00436242	significant	5.15829e+06	0.00792035	1.26862	132	0.0147651	significant	6.12127e+06	0.00143671	1.51556	46	0.00514541	significant	5.40237e+06	0.00510302	1.33532	164	0.0183445	significant
2-hydroxyglutarate	2.13157e+07	1.9909e+07	0.576367	-0.0984937	415	0.0464206	-	2.72415e+07	0.0238592	0.353891	262	0.0293065	significant	3.26708e+07	0.0109639	0.616086	79	0.00883669	-	2.22833e+07	0.160597	0.064049	295	0.0329978	-	2.33935e+07	0.326796	0.134193	325	0.0363535	-	2.89415e+07	0.000160903	0.441226	53	0.00592841	significant
2-hydroxypalmitate	7.42709e+06	6.18602e+07	0.0169062	3.05814	216	0.0241611	significant	1.48149e+07	0.000846142	0.996181	133	0.014877	significant	1.23603e+07	0.422909	0.734842	323	0.0361298	-	1.36846e+07	0.0272926	0.881686	184	0.0205817	-	2.53132e+07	0.038687	1.76902	151	0.0168904	-	3.24055e+07	0.0122398	2.12537	204	0.0228188	significant
2-hydroxystearate	3.67976e+06	1.71774e+07	0.0532466	2.22283	273	0.0305369	-	3.93014e+06	0.533324	0.0949694	403	0.0450783	-	5.01088e+06	0.513149	0.445452	353	0.0394855	-	3.78294e+06	0.808967	0.0398956	420	0.0469799	-	8.92846e+06	0.103955	1.2788	227	0.0253915	-	1.49965e+07	0.0312807	2.02694	269	0.0300895	-
2-linoleoylglycerol (18:2)	3.33617e+08	6.07906e+07	0.000452572	-2.45628	65	0.00727069	significant	1.35944e+08	0.00128306	-1.29519	154	0.017226	significant	3.30271e+08	0.980971	-0.0145438	444	0.0496644	-	1.60984e+08	0.00413689	-1.05128	109	0.0121924	significant	7.87813e+08	0.0836288	1.23966	211	0.0236018	-	1.24856e+09	0.0334764	1.904	273	0.0305369	-
2-methylbutyrylcarnitine (C5)	1.18401e+07	2.33756e+06	8.12514e-06	-2.34061	16	0.00178971	significant	1.8197e+06	0.000156868	-2.70191	78	0.00872483	significant	6.93896e+06	0.00153911	-0.770891	37	0.0041387	significant	187996	6.10345e-05	-5.97684	34	0.00380313	significant	589059	6.78994e-05	-4.32913	18	0.00201342	significant	229881	4.43728e-05	-5.68665	31	0.00346756	significant
2-myristoylglycerol (14:0)	8.88066e+07	3.75954e+07	0.00235399	-1.24011	120	0.0134228	significant	7.99333e+07	0.39436	-0.151872	392	0.0438479	-	1.64374e+08	0.394022	0.888242	312	0.0348993	-	1.01696e+08	0.518075	0.195517	380	0.0425056	-	2.4359e+08	0.0776407	1.45571	205	0.0229306	-	4.07906e+08	0.0166247	2.1995	218	0.0243848	significant
2-oleoylglycerol (18:1)	8.92149e+08	2.19866e+08	0.000373664	-2.02066	58	0.0064877	significant	4.23018e+08	0.00498157	-1.07657	204	0.0228188	significant	1.25721e+09	0.457555	0.494865	332	0.0371365	-	5.46408e+08	0.00972454	-0.707307	139	0.0155481	significant	1.51375e+09	0.179621	0.762772	276	0.0308725	-	2.30315e+09	0.0427452	1.36825	286	0.0319911	-
2-palmitoleoylglycerol (16:1)*	2.10887e+08	3.39092e+07	0.00148515	-2.63672	102	0.0114094	significant	8.72565e+07	0.005629	-1.27314	209	0.0233781	significant	2.65028e+08	0.691789	0.329671	391	0.043736	-	1.39269e+08	0.0500901	-0.598597	216	0.0241611	-	4.78897e+08	0.147389	1.18324	256	0.0286353	-	9.99518e+08	0.0409169	2.24476	284	0.0317673	-
2-palmitoleoyl-GPC (16:1)*	1.54935e+07	3.62161e+07	0.00621074	1.22497	158	0.0176734	significant	2.97966e+07	1.2156e-05	0.943489	23	0.00257271	significant	1.11017e+07	0.0738311	-0.480885	152	0.0170022	-	1.58757e+07	0.94359	0.0351571	435	0.0486577	-	7.65738e+06	0.0164589	-1.01674	105	0.011745	-	1.14854e+07	0.00750132	-0.431859	177	0.0197987	significant
2-palmitoylglycerol (16:0)	3.82692e+08	4.1288e+08	0.791762	0.109542	431	0.0482103	-	4.42079e+08	0.188994	0.208123	362	0.0404922	-	9.16134e+08	0.267068	1.25938	269	0.0300895	-	5.12843e+08	0.107488	0.422335	272	0.0304251	-	1.10067e+09	0.0866224	1.52413	213	0.0238255	-	1.73001e+09	0.0272336	2.17652	256	0.0286353	significant
2-palmitoyl-GPC (16:0)*	1.53915e+07	4.2602e+07	0.0039545	1.46879	142	0.0158837	significant	3.95081e+07	0.000130912	1.36001	72	0.00805369	significant	1.41689e+07	0.630333	-0.119404	375	0.0419463	-	4.27474e+07	0.0952336	1.4737	265	0.0296421	-	1.79882e+07	0.573722	0.22492	386	0.0431767	-	2.07863e+07	0.035291	0.433499	279	0.0312081	-
2-stearoylglycerol (18:0)	1.60526e+06	1.16468e+06	0.124542	-0.462865	342	0.038255	-	1.6534e+06	0.834851	0.0426331	434	0.0485459	-	1.49874e+06	0.682105	-0.0990484	387	0.0432886	-	949774	0.182343	-0.757147	300	0.033557	-	727092	0.014167	-1.14259	99	0.0110738	-	634826	0.0117543	-1.33837	198	0.0221477	significant
2-stearoyl-GPC (18:0)*	5.69655e+06	1.07968e+07	0.0312766	0.922446	246	0.0275168	-	8.1826e+06	0.174076	0.522472	354	0.0395973	-	5.63371e+06	0.964876	-0.016002	442	0.0494407	-	1.10937e+07	0.0209693	0.961579	170	0.0190157	-	4.93544e+06	0.602041	-0.20691	392	0.0438479	-	3.869e+06	0.232599	-0.558129	373	0.0417226	-
2-stearoyl-GPE (18:0)*	6.03092e+06	1.53592e+07	0.314848	1.34865	383	0.0428412	-	5.08277e+06	0.72818	-0.246763	422	0.0472036	-	1.10031e+07	0.224534	0.867463	244	0.0272931	-	7.83204e+06	0.571635	0.377008	385	0.0430649	-	1.9022e+07	0.305487	1.65722	318	0.0355705	-	2.39948e+07	0.174701	1.99227	356	0.039821	-
3-(4-hydroxyphenyl)lactate	1.84327e+07	9.8514e+06	0.000299522	-0.903867	57	0.00637584	significant	1.82127e+07	0.762903	-0.017319	427	0.0477629	-	1.8947e+07	0.695584	0.0396992	392	0.0438479	-	1.08222e+07	0.000117597	-0.76827	39	0.00436242	significant	9.44021e+06	0.000871745	-0.965375	42	0.00469799	significant	8.67723e+06	3.21273e-05	-1.08696	25	0.00279642	significant
3-aminoisobutyrate	3.3511e+06	532117	0.000706284	-2.65482	73	0.00816555	significant	3.576e+06	0.629202	0.093715	414	0.0463087	-	4.62934e+06	0.344526	0.466172	296	0.0331096	-	3.40822e+06	0.914221	0.0243868	430	0.0480984	-	3.40509e+06	0.934627	0.0230602	439	0.0491051	-	2.36639e+06	0.0467822	-0.501943	288	0.0322148	-
3-hydroxy-3-methylglutarate	2.67737e+07	2.30949e+07	0.204346	-0.213246	364	0.0407159	-	1.71472e+07	0.00176247	-0.642847	166	0.0185682	significant	4.7162e+07	0.00353021	0.816807	54	0.00604027	significant	2.3326e+07	0.058749	-0.198876	229	0.0256152	-	2.38138e+07	0.264606	-0.169017	305	0.0341163	-	2.10057e+07	0.0102835	-0.350039	191	0.0213647	significant
3-hydroxybutyrate (BHBA)	1.115	0.7925	0.00816262	-0.492561	177	0.0197987	significant	1.16395e+07	0.00102228	23.3155	143	0.0159955	significant	1.24	0.255369	0.153296	260	0.0290828	-	1.1175	0.972207	0.00323112	440	0.049217	-	1.0725	0.676387	-0.0560661	406	0.0454139	-	0.9425	0.024494	-0.242479	251	0.0280761	significant
3-hydroxybutyrylcarnitine (2)	2.41018e+06	1.03872e+06	2.59815e-05	-1.21433	21	0.00234899	significant	2.65423e+06	0.167831	0.139154	353	0.0394855	-	2.74497e+06	0.0157678	0.18765	88	0.0098434	-	4.4927e+06	0.0240842	0.898439	177	0.0197987	-	2.32067e+06	0.779791	-0.054599	418	0.0467562	-	1.75935e+06	0.00169926	-0.454098	123	0.0137584	significant
3-hydroxyisobutyrate	2.72208e+06	1.27733e+06	0.00071478	-1.09158	75	0.00838926	significant	2.52511e+06	0.316966	-0.108363	374	0.0418345	-	1.52496e+06	0.00145878	-0.835937	35	0.00391499	significant	775550	0.000579237	-1.81142	63	0.00704698	significant	630121	0.000278953	-2.11101	30	0.0033557	significant	124965	7.20537e-05	-4.44512	39	0.00436242	significant
3-hydroxylaurate	1.50535e+06	1.64823e+06	0.253057	0.130817	373	0.0417226	-	5.15984e+06	0.00057894	1.77723	114	0.0127517	significant	2.00194e+06	0.0131486	0.411298	85	0.00950783	-	7.51159e+06	0.0175758	2.31902	160	0.0178971	significant	889074	0.00278582	-0.759723	55	0.00615213	significant	549426	0.000398405	-1.4541	82	0.00917226	significant
3-hydroxymyristate	5.066e+06	9.35823e+06	0.188602	0.885391	361	0.0403803	-	2.16287e+07	0.00262311	2.09403	185	0.0206935	significant	1.00676e+07	0.282416	0.990809	276	0.0308725	-	3.25711e+07	0.00945663	2.68468	138	0.0154362	significant	5.98271e+06	0.504005	0.239953	375	0.0419463	-	5.22231e+06	0.883188	0.0438414	440	0.049217	-
3-hydroxypalmitate	3.31586e+06	2.84971e+06	0.398592	-0.21857	394	0.0440716	-	2.94337e+06	0.251147	-0.171913	368	0.0411633	-	7.2237e+06	0.133433	1.12335	192	0.0214765	-	4.50673e+06	0.0113741	0.442698	147	0.016443	significant	4.10342e+06	0.0908983	0.307444	216	0.0241611	-	5.5485e+06	0.0501328	0.742713	291	0.0325503	-
3-hydroxystearate	2.56283e+06	1.65862e+06	0.0858325	-0.627752	312	0.0348993	-	683134	0.00089383	-1.9075	136	0.0152125	significant	5.66297e+06	0.0620204	1.14382	143	0.0159955	-	1.43529e+06	0.0119357	-0.836401	149	0.0166667	significant	2.83444e+06	0.642912	0.145324	399	0.0446309	-	4.09746e+06	0.0938973	0.676992	328	0.036689	-
3-ketosphinganine	2.34152e+06	1.34955e+06	0.0478432	-0.794965	265	0.0296421	-	0.935	0.00298575	-21.256	187	0.0209172	significant	8.00779e+06	3.3855e-05	1.77396	6	0.000671141	significant	1.1175	0.00298576	-20.9987	101	0.0112975	significant	1.25144e+06	0.062518	-0.903853	186	0.0208054	-	621791	0.0055628	-1.91294	168	0.0187919	significant
3-methyl-2-oxovalerate	2.91391e+06	921864	0.120429	-1.66033	337	0.0376957	-	1.31255e+06	0.182973	-1.15059	357	0.0399329	-	1.36061e+06	0.193085	-1.09871	230	0.0257271	-	2.70881e+06	0.871043	-0.105298	428	0.0478747	-	750820	0.102183	-1.95642	226	0.0252796	-	1.36442e+06	0.193857	-1.09467	358	0.0400447	-
4-guanidinobutanoate	1.12071e+08	2.47631e+07	5.92007e-06	-2.17815	12	0.00134228	significant	5.75207e+07	9.14611e-05	-0.96226	59	0.00659955	significant	1.09913e+08	0.686434	-0.0280538	388	0.0434004	-	3.88167e+07	6.29324e-05	-1.52966	35	0.00391499	significant	6.62014e+07	0.000538915	-0.759481	36	0.00402685	significant	5.81729e+07	3.93358e-05	-0.945995	30	0.0033557	significant
4-hydroxybutyrate (GHB)	6.59729e+06	2.41095e+06	0.000397354	-1.45227	61	0.00682327	significant	3.86508e+06	0.00376074	-0.771378	198	0.0221477	significant	8.56584e+06	0.014888	0.376721	87	0.00973154	-	5.79186e+06	0.291578	-0.187848	335	0.037472	-	7.83618e+06	0.17067	0.248277	270	0.0302013	-	1.30071e+07	0.000353231	0.979352	76	0.00850112	significant
4-imidazoleacetate	4.85902e+06	3.75874e+06	0.0301076	-0.370415	244	0.0272931	-	5.45473e+06	0.060278	0.166844	299	0.0334452	-	5.62863e+06	0.14438	0.21212	198	0.0221477	-	7.76457e+06	0.00152187	0.676242	90	0.0100671	significant	5.67445e+06	0.30741	0.223815	320	0.0357942	-	4.50936e+06	0.235281	-0.107742	375	0.0419463	-
4-methyl-2-oxopentanoate	3.09181e+06	751791	0.0677163	-2.04005	290	0.0324385	-	1.67062e+06	0.188712	-0.888069	361	0.0403803	-	1.47591e+06	0.148627	-1.06684	201	0.0224832	-	3.6385e+06	0.742183	0.234893	411	0.0459732	-	798252	0.0707153	-1.95353	198	0.0221477	-	1.83337e+06	0.23137	-0.753951	371	0.0414989	-
5-aminovalerate	4.20521e+07	4.26272e+07	0.879109	0.0195967	436	0.0487696	-	4.78448e+07	0.0393133	0.186185	277	0.0309843	-	5.16269e+07	0.0111363	0.295944	80	0.00894855	-	1.01538e+08	0.236916	1.27176	314	0.035123	-	6.44822e+07	0.0145807	0.616722	101	0.0112975	-	4.78621e+07	0.116605	0.186704	343	0.0383669	-
5-dodecenoate (12:1n7)	1.57574e+06	1.38779e+06	0.229451	-0.183234	368	0.0411633	-	697466	0.0020243	-1.17583	173	0.0193512	significant	1.5941e+06	0.926044	0.0167174	431	0.0482103	-	725169	0.00309946	-1.11964	102	0.0114094	significant	1.93559e+06	0.0476402	0.296749	165	0.0184564	-	3.28187e+06	0.000293456	1.05849	70	0.00782998	significant
5-hydroxylysine	2.84338e+06	3.58836e+06	0.127556	0.335718	343	0.0383669	-	3.25848e+06	0.18822	0.196593	359	0.0401566	-	2.32741e+06	0.2539	-0.28888	258	0.0288591	-	1.7902e+06	0.0203431	-0.667488	168	0.0187919	-	1.70689e+06	0.0443715	-0.736233	161	0.0180089	-	1.6666e+06	0.00471738	-0.770695	162	0.0181208	significant
5-methylcytidine	1.5578e+07	2.92079e+07	0.00622331	0.906844	159	0.0177852	significant	1.38148e+07	0.0645272	-0.173294	302	0.0337808	-	1.75454e+07	0.397851	0.171578	315	0.0352349	-	8.79024e+06	0.0178796	-0.825539	161	0.0180089	significant	1.66183e+06	4.11181e-05	-3.22867	15	0.00167785	significant	2.03128e+06	0.000191198	-2.93905	59	0.00659955	significant
5-methyltetrahydrofolate (5MeTHF)	6.78121e+06	3.66016e+06	0.00415384	-0.889635	143	0.0159955	significant	5.54799e+06	0.00968838	-0.289577	238	0.0266219	significant	8.24642e+06	0.0233259	0.282225	102	0.0114094	-	4.3532e+06	0.000717517	-0.639465	67	0.00749441	significant	5.76114e+06	0.0537414	-0.235188	169	0.0189038	-	6.62398e+06	0.715873	-0.0338459	428	0.0478747	-
5-methylthioadenosine (MTA)	1.61038e+08	8.54694e+07	0.00116226	-0.913918	93	0.0104027	significant	7.8255e+07	7.2865e-06	-1.04114	15	0.00167785	significant	2.2049e+08	0.00142595	0.453316	33	0.00369128	significant	9.28751e+07	0.000782302	-0.794035	72	0.00805369	significant	1.39161e+08	0.336727	-0.210648	328	0.036689	-	1.34313e+08	0.0352482	-0.261803	278	0.0310962	-
5-methyluridine (ribothymidine)	2.01722e+06	887412	1.49607e-05	-1.18469	19	0.00212528	significant	2.28102e+06	0.0188989	0.177315	256	0.0286353	significant	2.73145e+06	0.132392	0.437302	188	0.0210291	-	1.59081e+06	0.432088	-0.342605	363	0.040604	-	2.2543e+06	0.511319	0.160312	377	0.04217	-	2.46815e+06	0.0382951	0.291066	281	0.0314318	-
5-oxoproline	1.96573e+08	2.43638e+08	0.0681523	0.309675	291	0.0325503	-	1.91837e+08	0.34008	-0.0351866	378	0.0422819	-	2.82373e+08	0.0522603	0.522539	137	0.0153244	-	2.02552e+08	0.836358	0.0432287	424	0.0474273	-	2.74658e+08	0.0654762	0.482569	191	0.0213647	-	2.6388e+08	0.0101836	0.424817	189	0.0211409	significant
6-aminocaproate	5.92568e+06	1.08904e+06	0.00192843	-2.44393	110	0.0123043	significant	3.4718e+06	0.00859254	-0.771299	229	0.0256152	significant	6.03525e+06	0.844945	0.0264319	416	0.0465324	-	4.10549e+06	0.0236302	-0.529426	176	0.0196868	-	3.82532e+06	0.0278136	-0.631402	143	0.0159955	-	2.89311e+06	0.00399636	-1.03436	154	0.017226	significant
7-hydroxycholesterol (alpha or beta)	3.92601e+06	7.83915e+06	0.0272174	0.997631	239	0.0267338	-	3.5637e+06	0.111465	-0.139692	333	0.0372483	-	2.27434e+06	0.118424	-0.787619	181	0.0202461	-	5.16436e+06	0.655056	0.395523	398	0.044519	-	2.1307e+06	7.29721e-05	-0.881736	20	0.00223714	significant	2.21335e+06	2.02971e-05	-0.826833	19	0.00212528	significant
7-methylguanine	1.53196e+07	9.83345e+06	0.00205973	-0.639613	113	0.0126398	significant	1.41638e+07	0.00907918	-0.11317	234	0.0261745	significant	1.67956e+07	0.536094	0.132697	361	0.0403803	-	9.52106e+06	0.0395963	-0.686189	207	0.0231544	-	8.21708e+06	0.00413784	-0.898684	71	0.00794183	significant	6.91769e+06	4.64201e-07	-1.14702	5	0.000559284	significant
acetylcarnitine	1.63372e+08	4.99829e+07	0.000294558	-1.70865	56	0.00626398	significant	5.75213e+07	0.000867542	-1.50599	134	0.0149888	significant	1.02706e+08	0.00505328	-0.669638	61	0.00682327	significant	4.25892e+07	0.0001248	-1.9396	40	0.00447427	significant	9.5648e+07	0.0161309	-0.772353	104	0.0116331	-	9.42595e+07	0.00195251	-0.793449	128	0.0143177	significant
acetylcholine	729589	3.75639e+06	0.00015764	2.36419	40	0.00447427	significant	328763	0.213491	-1.15004	366	0.0409396	-	2.62269e+06	0.0700087	1.84589	150	0.0167785	-	3.84133e+06	0.0775319	2.39645	251	0.0280761	-	5.84361e+06	0.0745929	3.0017	200	0.0223714	-	3.84554e+06	0.000216291	2.39803	62	0.00693512	significant
acetylphosphate	1.80297e+06	934144	0.0209494	-0.94866	224	0.0250559	significant	1.35435e+06	0.141776	-0.41278	345	0.0385906	-	1.83982e+06	0.917934	0.0291863	429	0.0479866	-	1.23374e+06	0.0787133	-0.547332	254	0.0284116	-	1.45189e+06	0.258152	-0.312439	303	0.0338926	-	1.44342e+06	0.212905	-0.320884	364	0.0407159	-
aconitate [cis or trans]	2.58062e+06	953059	0.000443666	-1.43708	63	0.00704698	significant	1.48544e+06	0.00310711	-0.796829	188	0.0210291	significant	1.73013e+06	0.0337088	-0.576841	120	0.0134228	-	2.88502e+06	0.605623	0.160865	391	0.043736	-	1.82099e+06	0.0352473	-0.502998	146	0.0163311	-	1.32357e+06	0.00259519	-0.963285	133	0.014877	significant
adenine	5.45686e+07	5.77966e+07	0.618794	0.0829125	417	0.0466443	-	1.59499e+07	6.30665e-05	-1.77452	46	0.00514541	significant	4.3422e+07	0.132725	-0.329646	189	0.0211409	-	3.39469e+07	0.291849	-0.684792	336	0.0375839	-	1.20672e+08	0.164949	1.14494	267	0.0298658	-	2.58089e+08	0.000409825	2.24173	83	0.00928412	significant
adenosine	6.496e+07	4.11397e+07	0.00207763	-0.659022	114	0.0127517	significant	3.68343e+07	0.00255577	-0.8185	183	0.0204698	significant	7.31303e+07	0.312702	0.170918	288	0.0322148	-	3.86015e+07	0.020579	-0.750894	169	0.0189038	-	2.8655e+07	0.000362725	-1.18076	33	0.00369128	significant	3.85779e+07	0.00210439	-0.751778	130	0.0145414	significant
adenosine 2'-monophosphate (2'-AMP)	529809	2.25453e+06	3.26427e-05	2.08929	23	0.00257271	significant	1.60573e+06	0.000206404	1.59969	86	0.00961969	significant	1.84608e+06	0.272415	1.80092	272	0.0304251	-	1.13374e+07	0.152016	4.41948	290	0.0324385	-	2.11508e+06	0.280568	1.99717	311	0.0347875	-	498370	0.785487	-0.0882549	432	0.0483221	-
adenosine 5'-diphosphate (ADP)	1.06968e+07	4.68515e+06	0.000111637	-1.191	37	0.0041387	significant	5.84235e+06	0.000414271	-0.872552	105	0.011745	significant	9.00424e+06	0.040384	-0.248496	127	0.0142058	-	7.6061e+06	0.0100838	-0.491944	141	0.0157718	significant	7.44021e+06	0.0938203	-0.523757	222	0.0248322	-	4.92697e+06	0.000114262	-1.1184	46	0.00514541	significant
adenosine 5'-monophosphate (AMP)	2.44271e+09	1.34447e+09	0.000929789	-0.861438	83	0.00928412	significant	1.23836e+09	2.90438e-06	-0.980052	10	0.00111857	significant	2.45983e+09	0.941297	0.0100789	435	0.0486577	-	1.62124e+09	0.112455	-0.591387	275	0.0307606	-	1.62524e+09	0.0217605	-0.587827	126	0.014094	-	1.77838e+09	0.001392	-0.457917	113	0.0126398	significant
adenylosuccinate	7.06612e+06	1.46581e+06	3.39414e-05	-2.26922	24	0.00268456	significant	6.08462e+06	0.345123	-0.215751	379	0.0423937	-	1.17945e+07	0.133366	0.739125	191	0.0213647	-	2.61241e+07	0.0553541	1.88639	223	0.0249441	-	6.9807e+06	0.981599	-0.0175472	444	0.0496644	-	4.99669e+06	0.11478	-0.499945	341	0.0381432	-
adrenate (22:4n6)	4.3678e+07	2.33131e+08	0.0364411	2.41616	252	0.0281879	-	2.21466e+08	0.000426601	2.34211	106	0.0118568	significant	7.37262e+07	0.413804	0.755271	320	0.0357942	-	4.34052e+08	0.00201282	3.31289	95	0.0106264	significant	1.92523e+08	0.0760006	2.14006	202	0.0225951	-	2.69662e+08	0.0120226	2.62618	200	0.0223714	significant
AICA ribonucleotide	3.87656e+06	259525	8.55593e-05	-3.90083	33	0.00369128	significant	784343	6.05993e-05	-2.30522	45	0.00503356	significant	812812	3.89261e-06	-2.25378	2	0.000223714	significant	178717	1.51945e-06	-4.43902	6	0.000671141	significant	527506	3.03666e-06	-2.87752	4	0.000447427	significant	574032	0.000105689	-2.75557	45	0.00503356	significant
alanine	2.12602e+09	1.80123e+09	0.0936713	-0.239173	320	0.0357942	-	2.04666e+09	0.310928	-0.0548839	373	0.0417226	-	2.55939e+09	0.0746252	0.267647	154	0.017226	-	2.49489e+09	0.0438455	0.230819	213	0.0238255	-	2.16994e+09	0.829928	0.029498	421	0.0470917	-	1.84513e+09	0.0229046	-0.204433	243	0.0271812	significant
allantoin	1.15261e+06	1.04549e+06	0.284463	-0.140736	380	0.0425056	-	713657	0.00665541	-0.691605	218	0.0243848	significant	1.17623e+06	0.78974	0.029265	405	0.045302	-	1.02318e+06	0.171726	-0.17185	299	0.0334452	-	1.15474e+06	0.988597	0.00266368	445	0.0497763	-	1.05771e+06	0.335985	-0.123957	397	0.0444072	-
alpha-hydroxyisovalerate	2.25387e+06	1.07848e+06	0.000756369	-1.06341	76	0.00850112	significant	1.37249e+06	0.00596072	-0.715607	211	0.0236018	significant	2.1228e+06	0.485283	-0.0864337	343	0.0383669	-	1.7946e+06	0.139605	-0.328741	285	0.0318792	-	1.69338e+06	0.0251038	-0.4125	136	0.0152125	-	1.68173e+06	0.0189386	-0.422461	229	0.0256152	significant
alpha-ketoglutarate	1.72241e+07	1.20742e+07	0.00802024	-0.512508	175	0.0195749	significant	1.95011e+07	0.0396234	0.179124	278	0.0310962	-	1.82543e+07	0.470787	0.0838063	336	0.0375839	-	3.65551e+07	0.035312	1.08564	199	0.0222595	-	1.98373e+07	0.245199	0.203787	297	0.0332215	-	1.61431e+07	0.37731	-0.0935109	404	0.0451902	-
alpha-tocopherol	3.87802e+07	1.02298e+07	0.000228996	-1.92254	50	0.00559284	significant	3.2997e+07	0.0543227	-0.232983	295	0.0329978	-	3.77411e+07	0.764418	-0.0391818	399	0.0446309	-	2.58267e+07	0.0996497	-0.586456	269	0.0300895	-	2.88361e+07	0.0224127	-0.427442	129	0.0144295	-	2.78915e+07	0.00407571	-0.475495	156	0.0174497	significant
arabitol/xylitol	2.09246e+06	641098	0.000379575	-1.70658	60	0.00671141	significant	1.79173e+06	0.165119	-0.223845	352	0.0393736	-	3.36817e+06	0.015867	0.686767	89	0.00995526	-	2.2137e+06	0.67163	0.0812583	401	0.0448546	-	1.70615e+06	0.407067	-0.294456	351	0.0392617	-	682601	0.00115192	-1.61608	106	0.0118568	significant
arabonate/xylonate	897656	926371	0.937586	0.0454275	441	0.0493289	-	908199	0.976637	0.0168464	446	0.0498881	-	1.54577e+06	0.2446	0.784091	254	0.0284116	-	1.52864e+06	0.154074	0.768019	291	0.0325503	-	1.86049e+06	0.0537807	1.05145	170	0.0190157	-	1.37002e+06	0.24595	0.609963	378	0.0422819	-
arachidate (20:0)	5.79772e+07	1.13183e+08	0.105006	0.965101	327	0.0365772	-	6.07777e+07	0.603151	0.0680586	412	0.046085	-	1.13641e+08	0.235855	0.970932	251	0.0280761	-	4.93168e+07	0.142475	-0.233406	286	0.0319911	-	9.10251e+07	0.132395	0.65078	249	0.0278523	-	1.13615e+08	0.0576533	0.970596	304	0.0340045	-
arachidonate (20:4n6)	2.72127e+08	1.21982e+09	0.0175166	2.16432	219	0.0244966	significant	1.20795e+09	6.88566e-05	2.15021	48	0.00536913	significant	4.71003e+08	0.104997	0.791457	175	0.0195749	-	2.41897e+09	0.00144687	3.15204	86	0.00961969	significant	1.09663e+09	0.0186383	2.01073	114	0.0127517	-	1.35949e+09	0.0043845	2.32071	160	0.0178971	significant
arginine	2.99167e+09	2.78287e+09	0.410241	-0.104377	396	0.0442953	-	3.29462e+09	0.0529714	0.13916	292	0.0326622	-	3.18169e+09	0.224503	0.0888429	243	0.0271812	-	2.89997e+09	0.355741	-0.0449136	347	0.0388143	-	2.89753e+09	0.750756	-0.0461262	414	0.0463087	-	2.53487e+09	0.0104477	-0.239039	193	0.0215884	significant
argininosuccinate	1.1911e+08	3.85718e+07	0.00156197	-1.62668	104	0.0116331	significant	3.58506e+08	5.52692e-05	1.5897	43	0.00480984	significant	2.18736e+08	0.177913	0.87689	218	0.0243848	-	4.4019e+08	0.0414858	1.88583	210	0.0234899	-	1.61442e+08	0.575717	0.438718	387	0.0432886	-	1.21034e+08	0.854563	0.0231104	436	0.0487696	-
asparagine	3.38139e+09	3.5779e+09	0.504615	0.0814935	408	0.0456376	-	3.16626e+09	0.10913	-0.0948397	331	0.0370246	-	3.84381e+09	0.0518711	0.184918	136	0.0152125	-	3.42751e+09	0.712617	0.0195408	407	0.0455257	-	3.14141e+09	0.41705	-0.106207	359	0.0401566	-	2.70494e+09	0.00327028	-0.322021	144	0.0161074	significant
aspartate	1.99206e+09	2.56915e+09	0.0735574	0.367032	296	0.0331096	-	2.0793e+09	0.644955	0.061839	416	0.0465324	-	4.3109e+09	0.000107421	1.11373	12	0.00134228	significant	2.66688e+09	0.433991	0.420889	364	0.0407159	-	5.19656e+09	0.00216538	1.38329	49	0.00548098	significant	4.22501e+09	0.000212661	1.08469	61	0.00682327	significant
beta-alanine	2.02398e+08	1.645e+08	0.0617909	-0.299102	281	0.0314318	-	1.40501e+08	0.000196802	-0.52661	85	0.00950783	significant	2.34485e+08	0.059294	0.212303	140	0.01566	-	4.27242e+08	0.000747329	1.07786	68	0.00760626	significant	3.04433e+08	0.0358194	0.588931	147	0.016443	-	1.9445e+08	0.394257	-0.0577953	406	0.0454139	-
beta-guanidinopropanoate	6.13331e+07	3.80208e+07	0.0255113	-0.689878	235	0.0262864	significant	5.67564e+07	0.561199	-0.111884	406	0.0454139	-	6.75826e+07	0.605867	0.139985	369	0.0412752	-	1.15652e+08	0.00147656	0.915056	87	0.00973154	significant	1.09169e+08	0.00675896	0.831822	79	0.00883669	significant	8.49842e+07	0.0772528	0.470528	313	0.0350112	-
beta-hydroxyisovalerate	9.1135e+06	5.8282e+06	0.0047158	-0.644955	145	0.0162192	significant	5.36901e+06	0.000583062	-0.763349	115	0.0128635	significant	6.56447e+06	0.165167	-0.473327	210	0.0234899	-	1.02399e+06	5.90543e-05	-3.1538	33	0.00369128	significant	1.16981e+06	9.34101e-05	-2.96173	23	0.00257271	significant	575267	0.000265641	-3.9857	65	0.00727069	significant
beta-hydroxyisovaleroylcarnitine	4.4029e+06	2.31672e+06	0.000560862	-0.92637	71	0.00794183	significant	4.59432e+06	0.560646	0.0613981	405	0.045302	-	4.81834e+06	0.233791	0.130083	249	0.0278523	-	4.21187e+06	0.588616	-0.0639929	388	0.0434004	-	4.56471e+06	0.734197	0.0520682	412	0.046085	-	2.96047e+06	0.0141003	-0.572628	210	0.0234899	significant
betaine	2363246741	1.01446e+09	6.49919e-05	-1.22005	31	0.00346756	significant	1.33352e+09	4.73394e-06	-0.825535	13	0.00145414	significant	2.85151e+09	0.0304308	0.270954	115	0.0128635	-	1.38707e+09	7.27587e-06	-0.768729	14	0.001566	significant	2.05105e+09	0.139698	-0.204408	252	0.0281879	-	1.70631e+09	0.000309045	-0.469893	72	0.00805369	significant
cadaverine	1.75525e+06	750211	0.000165353	-1.22631	41	0.00458613	significant	747311	0.000184072	-1.2319	83	0.00928412	significant	1.14612e+06	0.00228817	-0.614918	49	0.00548098	significant	1.02054e+06	0.00484538	-0.782351	113	0.0126398	significant	1.74539e+06	0.955155	-0.00812642	441	0.0493289	-	1.63591e+06	0.408083	-0.101587	407	0.0455257	-
campesterol	733408	3.95124e+06	0.000151625	2.42962	39	0.00436242	significant	494644	0.554322	-0.568225	404	0.0451902	-	718763	0.972461	-0.0290994	443	0.0495526	-	436043	0.350858	-0.750145	345	0.0385906	-	649721	0.763262	-0.174795	415	0.0464206	-	631302	0.708251	-0.216285	426	0.047651	-
carnitine	1.66009e+08	8.38856e+07	8.97948e-05	-0.98477	35	0.00391499	significant	1.1783e+08	0.000597194	-0.494559	117	0.0130872	significant	2.28572e+08	0.00023569	0.461383	16	0.00178971	significant	1.81511e+08	0.164676	0.128794	297	0.0332215	-	1.82657e+08	0.407402	0.13787	352	0.0393736	-	1.57016e+08	0.25534	-0.0803516	383	0.0428412	-
carnosine	5.4876e+06	4.79774e+06	0.152057	-0.19382	352	0.0393736	-	7.51849e+06	0.000509136	0.454268	111	0.0124161	significant	4.80129e+06	0.049146	-0.192753	135	0.0151007	-	6.33564e+06	0.0757545	0.207315	248	0.0277405	-	5.04606e+06	0.527635	-0.121017	379	0.0423937	-	3.93468e+06	0.00317425	-0.47993	142	0.0158837	significant
C-glycosyltryptophan	3.64654e+07	3.21693e+07	0.25083	-0.180843	371	0.0414989	-	1.62711e+07	9.75037e-05	-1.16422	61	0.00682327	significant	1.54177e+07	7.31334e-05	-1.24194	10	0.00111857	significant	2.51063e+07	0.000894266	-0.538477	77	0.00861298	significant	1.32212e+07	1.92447e-05	-1.46367	13	0.00145414	significant	9.76217e+06	5.52897e-05	-1.90125	33	0.00369128	significant
cholesterol	8.19388e+08	7.27835e+08	0.269772	-0.170936	377	0.04217	-	8.02675e+08	0.646407	-0.0297304	417	0.0466443	-	8.23047e+08	0.952558	0.006428	437	0.0488814	-	1.03073e+09	0.00282336	0.33105	100	0.0111857	significant	9.333e+08	0.164063	0.187794	266	0.0297539	-	9.30245e+08	0.0861777	0.183064	320	0.0357942	-
choline	1.66507e+09	1.24633e+09	0.0200894	-0.417899	223	0.0249441	significant	2.1124e+09	0.00874658	0.343299	232	0.0259508	significant	1.57834e+09	0.616547	-0.0771712	372	0.0416107	-	1.53576e+09	0.632857	-0.116631	396	0.0442953	-	1.19589e+09	0.019264	-0.477497	116	0.0129754	-	9.95131e+08	0.000155774	-0.742623	51	0.0057047	significant
choline phosphate	1.23933e+10	7.49646e+09	0.00102729	-0.72528	88	0.0098434	significant	9.60434e+09	0.000194917	-0.367803	84	0.00939597	significant	1.28865e+10	0.552429	0.0563018	364	0.0407159	-	1.2844e+10	0.376851	0.0515368	354	0.0395973	-	1.45359e+10	0.166648	0.230054	268	0.0299776	-	1.38327e+10	0.126892	0.158518	348	0.0389262	-
citrate	4.01818e+07	1.5033e+07	0.000377524	-1.41841	59	0.00659955	significant	2.32097e+07	0.00253132	-0.791817	182	0.0203579	significant	2.94391e+07	0.107839	-0.44881	179	0.0200224	-	4.67204e+07	0.397608	0.217509	355	0.0397092	-	2.99174e+07	0.0619287	-0.425557	185	0.0206935	-	1.97949e+07	0.00141042	-1.02141	116	0.0129754	significant
citrulline	9.14109e+07	4.72472e+07	0.0196084	-0.952136	222	0.0248322	significant	2.67766e+08	0.000746448	1.55053	127	0.0142058	significant	9.70938e+07	0.79188	0.087014	407	0.0455257	-	2.39924e+07	0.00422116	-1.92979	110	0.0123043	significant	3.47182e+07	0.00716288	-1.39667	80	0.00894855	significant	6.5153e+07	0.0831598	-0.488535	319	0.0356823	-
coenzyme A	2.73772e+06	2.88926e+06	0.706087	0.0777264	424	0.0474273	-	2.87032e+06	0.726444	0.0682366	421	0.0470917	-	3.65844e+06	0.0348695	0.418254	123	0.0137584	-	5.11782e+06	0.0197626	0.902556	167	0.0186801	-	3.31163e+06	0.267526	0.274568	306	0.0342282	-	1.40352e+06	0.00859211	-0.963925	186	0.0208054	significant
creatine	5.68749e+09	2.62625e+09	0.000288192	-1.11479	54	0.00604027	significant	4.10138e+09	0.000560994	-0.471681	113	0.0126398	significant	5.96184e+09	0.502513	0.0679649	350	0.0391499	-	6.19496e+09	0.0920282	0.123303	262	0.0293065	-	5.0295e+09	0.193966	-0.177376	279	0.0312081	-	4.66526e+09	0.0203402	-0.285833	237	0.0265101	significant
creatinine	1.80181e+08	2.19225e+08	0.425754	0.282964	399	0.0446309	-	1.7053e+08	0.703601	-0.0794265	419	0.046868	-	2.25031e+08	0.148787	0.320678	202	0.0225951	-	3.1756e+08	0.00110002	0.817578	80	0.00894855	significant	2.2359e+08	0.157059	0.311408	263	0.0294183	-	1.83879e+08	0.80133	0.029309	433	0.048434	-
cystathionine	6.21842e+06	4.78246e+06	0.0236631	-0.378795	230	0.0257271	significant	8.21593e+06	0.00635006	0.401876	217	0.0242729	significant	7.25988e+06	0.0614073	0.223398	142	0.0158837	-	4.37357e+06	0.0368576	-0.507737	200	0.0223714	-	2.85205e+06	0.000819192	-1.12455	39	0.00436242	significant	1.97887e+06	0.000476965	-1.65187	92	0.0102908	significant
cysteine	8.78761e+08	1.73493e+09	0.00942847	0.981335	182	0.0203579	significant	5.87804e+08	0.000103445	-0.580137	65	0.00727069	significant	7.77438e+08	0.0997266	-0.176744	166	0.0185682	-	5.27836e+08	0.154853	-0.735381	293	0.032774	-	7.91605e+08	0.408906	-0.15069	354	0.0395973	-	5.07671e+08	1.01005e-05	-0.791577	13	0.00145414	significant
cysteine sulfinic acid	296539	9.32183e+06	0.00292058	4.97432	128	0.0143177	significant	1.22991e+06	4.95805e-07	2.05226	4	0.000447427	significant	178916	0.263198	-0.728942	268	0.0299776	-	84692	0.0226292	-1.80793	173	0.0193512	-	395892	0.278419	0.416884	310	0.0346756	-	349373	0.258324	0.236547	385	0.0430649	-
cysteine-glutathione disulfide	1.18615e+07	2.06212e+07	0.00653226	0.797843	164	0.0183445	significant	9.65182e+06	0.0525156	-0.297412	291	0.0325503	-	7.18634e+06	0.00103773	-0.722955	28	0.00313199	significant	5.7616e+06	0.163342	-1.04174	296	0.0331096	-	7.00347e+06	0.0147897	-0.760144	102	0.0114094	-	3.73347e+06	0.000150152	-1.66769	50	0.00559284	significant
cysteinylglycine	8.28131e+07	1.45584e+08	0.0726204	0.813923	295	0.0329978	-	7.38499e+07	0.373585	-0.165263	384	0.042953	-	1.14557e+08	0.0488049	0.46813	134	0.0149888	-	2.10642e+08	0.00195903	1.34687	93	0.0104027	significant	3.13692e+08	0.00354777	1.92142	65	0.00727069	significant	2.39947e+08	0.00290979	1.53479	137	0.0153244	significant
cytidine	8.25825e+08	2.10411e+09	0.00528107	1.3493	150	0.0167785	significant	5.50881e+08	0.000273456	-0.584095	91	0.010179	significant	8.07951e+08	0.687384	-0.0315698	389	0.0435123	-	5.69765e+08	0.088486	-0.53547	259	0.0289709	-	8.75091e+07	4.90808e-06	-3.23833	7	0.000782998	significant	9.23281e+07	7.70358e-05	-3.16099	42	0.00469799	significant
cytidine 5'-diphosphocholine	1.40455e+08	1.05916e+08	0.01719	-0.407192	217	0.0242729	significant	9.29126e+07	0.000157662	-0.596164	79	0.00883669	significant	1.58365e+08	0.0808392	0.173144	160	0.0178971	-	1.05222e+08	0.037317	-0.416672	202	0.0225951	-	1.18967e+08	0.177678	-0.239544	274	0.0306488	-	9.31857e+07	9.53561e-05	-0.591928	44	0.0049217	significant
cytidine 5'-monophosphate (5'-CMP)	3.20446e+08	2.58528e+08	0.0574511	-0.309761	277	0.0309843	-	2.19777e+08	3.12331e-05	-0.544045	35	0.00391499	significant	3.17814e+08	0.922666	-0.0119026	430	0.0480984	-	2.15711e+08	0.0535699	-0.570984	221	0.0247204	-	2.19131e+08	0.0144926	-0.548289	100	0.0111857	-	2.17922e+08	0.00155989	-0.556271	119	0.013311	significant
cytidine 5'-monophospho-N-acetylneuraminic acid	2.00432e+06	634746	6.78461e-06	-1.65887	13	0.00145414	significant	1.04699e+06	8.71284e-05	-0.936869	57	0.00637584	significant	1.74483e+06	0.102029	-0.200029	172	0.0192394	-	1.10148e+06	4.73755e-05	-0.863674	32	0.00357942	significant	1.11828e+06	0.000449998	-0.841839	34	0.00380313	significant	1.0998e+06	4.73241e-05	-0.865873	32	0.00357942	significant
cytidine-5'-diphosphoethanolamine	4.6783e+06	2.42003e+06	0.00739924	-0.950961	169	0.0189038	significant	7.7044e+06	0.00189425	0.719698	170	0.0190157	significant	2.97842e+06	0.0261702	-0.651438	106	0.0118568	-	4.95802e+06	0.668357	0.0837792	400	0.0447427	-	3.90839e+06	0.147209	-0.259411	255	0.0285235	-	2.21129e+06	8.11264e-06	-1.0811	11	0.00123043	significant
deoxycarnitine	1.43383e+08	4.6483e+07	2.75497e-06	-1.6251	9	0.00100671	significant	3.37869e+08	1.08717e-05	1.23659	22	0.00246085	significant	1.58056e+08	0.125692	0.14056	185	0.0206935	-	169942720	0.247149	0.245176	322	0.0360179	-	2.13839e+08	0.0199419	0.576654	117	0.0130872	-	1.95623e+08	0.00395454	0.448207	153	0.0171141	significant
desmosterol	9.45062e+06	2.23618e+06	1.35908e-06	-2.07937	6	0.000671141	significant	5.28396e+06	9.71009e-07	-0.838788	7	0.000782998	significant	6.13987e+06	0.00763846	-0.622201	71	0.00794183	significant	3.56757e+06	0.00544473	-1.40547	120	0.0134228	significant	2.55322e+06	0.000487931	-1.88809	35	0.00391499	significant	2.75503e+06	3.39464e-05	-1.77834	26	0.00290828	significant
diadenosine triphosphate	1.82971e+06	305721	7.52432e-07	-2.58132	4	0.000447427	significant	1.20838e+06	0.00375544	-0.598533	197	0.0220358	significant	2.0065e+06	0.456787	0.133067	331	0.0370246	-	638895	0.0126475	-1.51796	150	0.0167785	significant	956358	0.00528943	-0.935988	77	0.00861298	significant	1.49327e+06	0.0910845	-0.293133	327	0.0365772	-
diglycerol	715082	323190	4.17176e-05	-1.14573	27	0.00302013	significant	559397	0.0703466	-0.354237	306	0.0342282	-	1.25816e+06	0.0063746	0.815136	67	0.00749441	significant	3.09147e+06	0.00764863	2.11211	129	0.0144295	significant	1.79557e+06	0.0285741	1.32826	144	0.0161074	-	2.36814e+06	0.000415707	1.72757	84	0.00939597	significant
dihomo-linoleate (20:2n6)	2.04139e+08	7.07183e+08	0.0481935	1.79253	266	0.0297539	-	4.18872e+08	0.00731067	1.03696	221	0.0247204	significant	2.72474e+08	0.578967	0.416564	367	0.0410515	-	3.15443e+08	0.0673051	0.627828	236	0.0263982	-	4.64005e+08	0.092725	1.18459	219	0.0244966	-	6.32842e+08	0.0194274	1.63229	232	0.0259508	significant
dihomo-linolenate (20:3n3 or n6)	1.07546e+08	4.47732e+08	0.0241788	2.05768	232	0.0259508	significant	3.68974e+08	0.000117094	1.77856	68	0.00760626	significant	1.27375e+08	0.358138	0.24412	303	0.0338926	-	3.65984e+08	0.00110077	1.76682	81	0.0090604	significant	3.5369e+08	0.0224345	1.71752	130	0.0145414	-	3.94302e+08	0.00307095	1.87434	139	0.0155481	significant
dimethylarginine (SDMA + ADMA)	1.14137e+09	1.10478e+09	0.689036	-0.0470036	422	0.0472036	-	1.26756e+09	0.0593415	0.151296	298	0.0333333	-	1.24875e+09	0.312267	0.129719	287	0.0321029	-	8.15146e+08	0.000947774	-0.485632	79	0.00883669	significant	9.42585e+08	0.155703	-0.276068	261	0.0291946	-	7.98673e+08	0.000392773	-0.515086	80	0.00894855	significant
dimethylglycine	2.58508e+06	1.3807e+06	0.00316804	-0.904804	134	0.0149888	significant	1.80907e+06	0.00240525	-0.514957	181	0.0202461	significant	2.89803e+06	0.246157	0.164868	256	0.0286353	-	1.92856e+06	0.00745335	-0.422682	128	0.0143177	significant	2.11394e+06	0.0930018	-0.290273	221	0.0247204	-	2.26572e+06	0.121878	-0.19024	345	0.0385906	-
docosadienoate (22:2n6)	3.63041e+07	1.06108e+08	0.0391258	1.54732	254	0.0284116	-	6.40886e+07	0.0103194	0.819934	239	0.0267338	significant	4.2727e+07	0.753872	0.235015	398	0.044519	-	6.20296e+07	0.000648814	0.772823	64	0.00715884	significant	9.16087e+07	0.127432	1.33535	241	0.0269575	-	1.50508e+08	0.0483475	2.05164	289	0.0323266	-
docosahexaenoate (DHA; 22:6n3)	2.13978e+07	1.28279e+08	0.016298	2.58375	214	0.0239374	significant	6.64675e+07	0.000358551	1.63518	99	0.0110738	significant	4.35317e+07	0.272919	1.0246	273	0.0305369	-	7.56553e+07	0.00725117	1.82198	127	0.0142058	significant	8.25584e+07	0.0168111	1.94795	109	0.0121924	-	1.15434e+08	0.00413255	2.43153	157	0.0175615	significant
docosapentaenoate (n3 DPA; 22:5n3)	3.99943e+07	2.16272e+08	0.0264349	2.43498	236	0.0263982	-	1.60836e+08	0.000738189	2.00772	126	0.014094	significant	7.30635e+07	0.35027	0.869357	301	0.0336689	-	2.37372e+08	0.0141684	2.56928	151	0.0168904	significant	1.77756e+08	0.0293238	2.15203	145	0.0162192	-	2.24175e+08	0.00817028	2.48676	181	0.0202461	significant
docosapentaenoate (n6 DPA; 22:5n6)	2.45702e+06	9.33996e+06	0.0174588	1.9265	218	0.0243848	significant	6.94825e+06	1.04846e-05	1.49974	21	0.00234899	significant	2.89106e+06	0.337784	0.234684	293	0.032774	-	1.08209e+07	0.00071374	2.13883	66	0.00738255	significant	5.6136e+06	0.194509	1.19201	280	0.0313199	-	6.21243e+06	0.198777	1.33825	360	0.0402685	-
docosatrienoate (22:3n3)	1.82241e+07	4.71753e+07	0.0736772	1.37218	298	0.0333333	-	2.46335e+07	0.1038	0.434776	326	0.0364653	-	2.02876e+07	0.788358	0.154748	404	0.0451902	-	1.68464e+07	0.901252	-0.113405	429	0.0479866	-	3.85442e+07	0.0678777	1.08067	195	0.0218121	-	6.32684e+07	0.0125504	1.79564	205	0.0229306	significant
eicosapentaenoate (EPA; 20:5n3)	1.94504e+07	1.41687e+08	0.0489856	2.86484	268	0.0299776	-	1.06168e+08	0.000589418	2.44848	116	0.0129754	significant	3.72451e+07	0.190924	0.937254	228	0.0255034	-	9.97028e+07	0.0437482	2.35784	212	0.0237136	-	1.2067e+08	0.0365682	2.6332	148	0.0165548	-	1.37035e+08	0.00489028	2.81668	163	0.0182327	significant
eicosenoate (20:1)	3.70415e+08	9.37173e+08	0.0422161	1.33917	258	0.0288591	-	5.92839e+08	0.0376929	0.6785	274	0.0306488	-	5.31144e+08	0.520798	0.519962	354	0.0395973	-	4.01386e+08	0.516491	0.115848	379	0.0423937	-	5.99278e+08	0.19782	0.694083	281	0.0314318	-	7.6854e+08	0.0563806	1.05298	301	0.0336689	-
ergothioneine	4.64831e+06	446478	0.000169462	-3.38005	42	0.00469799	significant	1.61544e+07	2.99393e-05	1.79715	34	0.00380313	significant	1.7768e+06	0.000106165	-1.38742	11	0.00123043	significant	1.01271e+06	0.000204639	-2.19848	46	0.00514541	significant	3.37576e+06	0.00893515	-0.461496	86	0.00961969	significant	1.53351e+06	3.1638e-05	-1.59987	24	0.00268456	significant
erucate (22:1n9)	8.39151e+07	1.79496e+08	0.115101	1.09695	335	0.037472	-	1.20488e+08	0.0142954	0.52189	250	0.0279642	significant	1.34496e+08	0.48215	0.680557	341	0.0381432	-	7.00098e+07	0.195488	-0.261373	304	0.0340045	-	1.14396e+08	0.38561	0.447038	347	0.0388143	-	1.89872e+08	0.0629778	1.17802	308	0.0344519	-
erythritol	4.46748e+06	769341	9.28416e-09	-2.53777	1	0.000111857	significant	3.38596e+06	0.000879629	-0.399896	135	0.0151007	significant	3.40745e+06	0.0162121	-0.39077	90	0.0100671	-	1.11896e+06	1.53602e-06	-1.99731	7	0.000782998	significant	1.16147e+06	8.47879e-05	-1.9435	21	0.00234899	significant	849864	1.21043e-08	-2.39416	1	0.000111857	significant
erythronate*	5.37935e+07	4.33817e+07	0.0500471	-0.310344	269	0.0300895	-	3.90712e+07	0.00068748	-0.461326	122	0.0136465	significant	1.31836e+08	0.000453401	1.29324	21	0.00234899	significant	1.09804e+08	6.0031e-07	1.02942	3	0.00033557	significant	1.68555e+08	0.00255716	1.64771	51	0.0057047	significant	1.13223e+08	0.00139448	1.07366	114	0.0127517	significant
ethylmalonate	1.08948e+06	1.69227e+06	0.0273672	0.63532	240	0.0268456	-	1.02178e+06	0.492162	-0.0925548	400	0.0447427	-	1.18162e+06	0.365746	0.117129	306	0.0342282	-	1.66128e+06	0.0405343	0.608656	208	0.0232662	-	1.10729e+06	0.893569	0.0233907	431	0.0482103	-	874257	0.0563273	-0.317507	300	0.033557	-
flavin adenine dinucleotide (FAD)	1.29992e+06	1.3253e+06	0.869786	0.0278928	434	0.0485459	-	1.32351e+06	0.757317	0.0259444	426	0.047651	-	1.37685e+06	0.520903	0.0829463	355	0.0397092	-	1.559e+06	0.0737266	0.262199	246	0.0275168	-	1.50775e+06	0.0767765	0.213971	203	0.0227069	-	1.28346e+06	0.861589	-0.018382	437	0.0488814	-
fructose	4.61341e+06	2.04436e+06	0.0159471	-1.17419	211	0.0236018	significant	3.96367e+06	0.374604	-0.218996	386	0.0431767	-	4.73939e+06	0.962748	0.0388688	440	0.049217	-	4.3643e+06	0.921477	-0.0800831	433	0.048434	-	2.7451e+06	0.36963	-0.748975	342	0.038255	-	899474	0.00643622	-2.35868	173	0.0193512	significant
fructose-6-phosphate	8.85364e+06	187887	9.71012e-07	-5.55834	5	0.000559284	significant	3.12777e+06	0.000207228	-1.50114	87	0.00973154	significant	3.46123e+06	0.000414403	-1.35498	19	0.00212528	significant	678018	1.21743e-05	-3.70687	16	0.00178971	significant	321984	7.963e-08	-4.78121	1	0.000111857	significant	172510	1.16369e-07	-5.68152	3	0.00033557	significant
fumarate	1.00265e+08	2.05399e+07	0.00242653	-2.28732	121	0.0135347	significant	1.57214e+08	0.00355078	0.648913	195	0.0218121	significant	1.52214e+08	0.0999546	0.602282	167	0.0186801	-	2.70255e+08	0.00995321	1.43051	140	0.01566	significant	9.46666e+07	0.868604	-0.0828888	427	0.0477629	-	7.34854e+07	0.0526225	-0.448286	296	0.0331096	-
galactonate	2.83797e+07	3.03756e+07	0.650166	0.0980536	420	0.0469799	-	2.65512e+07	0.457871	-0.0960821	396	0.0442953	-	4.41068e+07	0.00593704	0.636141	65	0.00727069	significant	5.28402e+07	0.000505581	0.896776	62	0.00693512	significant	3.39044e+07	0.181878	0.256613	277	0.0309843	-	1.33408e+07	0.00130316	-1.08902	112	0.012528	significant
gamma-aminobutyrate (GABA)	1.11335e+09	4.86866e+08	6.49953e-05	-1.19331	32	0.00357942	significant	6.95747e+08	2.29344e-06	-0.678273	9	0.00100671	significant	1.25626e+09	0.127434	0.174232	186	0.0208054	-	1.29532e+09	0.230913	0.218403	311	0.0347875	-	1.07528e+09	0.703795	-0.050199	410	0.0458613	-	8.6932e+08	0.00429457	-0.35695	159	0.0177852	significant
gamma-carboxyglutamate	1.48265e+06	1.7172e+06	0.446682	0.211881	402	0.0449664	-	2.17943e+06	0.013646	0.555772	248	0.0277405	significant	1.04674e+06	0.013961	-0.502273	86	0.00961969	-	2.41093e+06	0.0215808	0.701413	171	0.0191275	-	1.39827e+06	0.691504	-0.0845401	408	0.0456376	-	627550	0.000578092	-1.24038	96	0.0107383	significant
gamma-glutamylalanine	2.62234e+06	7.92214e+07	0.00100397	4.91697	85	0.00950783	significant	6.69088e+06	0.000137877	1.35134	73	0.00816555	significant	3.49202e+06	0.118625	0.41321	182	0.0203579	-	7.90478e+06	0.0319187	1.59187	194	0.0217002	-	6.12921e+06	0.00929235	1.22485	89	0.00995526	significant	2.27661e+06	0.210498	-0.203968	363	0.040604	-
gamma-glutamylcysteine	2.94756e+07	1.07242e+08	0.00720601	1.86328	168	0.0187919	significant	1.68623e+07	3.28116e-05	-0.805719	37	0.0041387	significant	5.39576e+07	4.91485e-07	0.872303	1	0.000111857	significant	6.36317e+07	0.0559382	1.11022	225	0.0251678	-	7.12525e+07	0.054352	1.27342	171	0.0191275	-	5.97852e+07	0.00225978	1.02027	132	0.0147651	significant
gamma-glutamyl-epsilon-lysine	2.90649e+07	7.91993e+06	9.80191e-06	-1.87572	17	0.00190157	significant	6.06482e+07	5.38502e-07	1.06119	5	0.000559284	significant	8.27562e+06	0.000132295	-1.81234	13	0.00145414	significant	3.53251e+07	0.586729	0.281414	387	0.0432886	-	1.47687e+07	0.000244377	-0.976735	28	0.00313199	significant	1.00678e+07	5.54084e-05	-1.52953	34	0.00380313	significant
gamma-glutamylglutamate	4.06957e+06	5.13697e+07	0.00100621	3.65797	86	0.00961969	significant	7.50637e+06	9.81049e-05	0.88324	62	0.00693512	significant	7.34881e+06	0.000139351	0.852635	14	0.001566	significant	1.1828e+07	0.0685995	1.53926	239	0.0267338	-	1.71815e+07	0.00375477	2.07791	66	0.00738255	significant	1.48481e+07	0.000298745	1.86733	71	0.00794183	significant
gamma-glutamylglutamine	8.59236e+06	1.2897e+08	0.00161001	3.90784	105	0.011745	significant	1.72563e+07	8.47692e-05	1.006	56	0.00626398	significant	8.00543e+06	0.530077	-0.102075	358	0.0400447	-	2.38364e+07	0.00654847	1.47204	123	0.0137584	significant	2.06976e+07	0.00480839	1.26834	76	0.00850112	significant	7.67856e+06	0.284736	-0.162219	390	0.0436242	-
gamma-glutamylglycine	2.93526e+07	1.38695e+08	0.00189637	2.24036	109	0.0121924	significant	5.16914e+07	2.08126e-05	0.816439	27	0.00302013	significant	2.40491e+07	0.20488	-0.2875	236	0.0263982	-	6.65664e+07	0.0570604	1.18131	227	0.0253915	-	3.73316e+07	0.210828	0.346912	288	0.0322148	-	2.63346e+07	0.12322	-0.156527	346	0.0387025	-
gamma-glutamylhistidine	1.09511e+06	1.35067e+07	0.000769524	3.62452	80	0.00894855	significant	1.01286e+07	2.80824e-05	3.20928	30	0.0033557	significant	840380	0.101928	-0.381965	171	0.0191275	-	1.6349e+06	0.246428	0.578125	321	0.035906	-	1.64631e+06	0.166882	0.588161	269	0.0300895	-	1.01933e+06	0.0800932	-0.103457	316	0.0353468	-
gamma-glutamylisoleucine*	2.56176e+06	1.40726e+07	0.00196149	2.45768	111	0.0124161	significant	2.02628e+06	0.0184853	-0.338299	255	0.0285235	significant	2.59201e+06	0.911029	0.0169348	428	0.0478747	-	5.01911e+06	9.03312e-05	0.970297	37	0.0041387	significant	3.9199e+06	0.0126435	0.613682	96	0.0107383	-	3.23721e+06	0.00818805	0.337618	182	0.0203579	significant
gamma-glutamylleucine	6.74917e+06	3.99084e+07	0.0028044	2.56391	125	0.0139821	significant	7.34023e+06	0.29167	0.121115	370	0.041387	-	6.65304e+06	0.689817	-0.0206962	390	0.0436242	-	1.67394e+07	0.000488715	1.31046	59	0.00659955	significant	1.20722e+07	0.0079892	0.838911	84	0.00939597	significant	1.55556e+07	0.000767155	1.20465	99	0.0110738	significant
gamma-glutamylmethionine	489858	1.87428e+07	0.00106828	5.25783	91	0.010179	significant	2.26104e+06	1.15752e-07	2.20655	3	0.00033557	significant	533313	0.625554	0.12262	374	0.0418345	-	2.0294e+06	0.0280007	2.05062	187	0.0209172	-	1.38498e+06	0.00284364	1.49943	57	0.00637584	significant	755002	0.0257868	0.624117	252	0.0281879	significant
gamma-glutamylphenylalanine	1.5388e+06	1.71896e+07	0.00233686	3.48166	118	0.0131991	significant	3.37945e+06	2.33013e-05	1.13498	28	0.00313199	significant	1.04129e+06	0.0330198	-0.563433	119	0.013311	-	1.6951e+06	0.738343	0.139563	409	0.0457494	-	2.16911e+06	0.209095	0.495297	286	0.0319911	-	1.2954e+06	0.219613	-0.24841	368	0.0411633	-
gamma-glutamylvaline	1.0106e+07	5.24668e+07	0.00215113	2.37619	116	0.0129754	significant	8.78713e+06	0.0387516	-0.20175	276	0.0308725	-	1.16623e+07	0.011775	0.206634	83	0.00928412	-	2.53489e+07	0.007657	1.32671	130	0.0145414	significant	1.35315e+07	0.141925	0.421104	253	0.0282998	-	1.79563e+07	0.00373448	0.829278	151	0.0168904	significant
gluconate	1.42514e+06	387485	0.171954	-1.87889	359	0.0401566	-	2.12355e+06	0.392518	0.575377	390	0.0436242	-	816454	0.461901	-0.803655	333	0.0372483	-	3.30753e+06	0.194662	1.21465	303	0.0338926	-	2.20619e+06	0.333264	0.630461	327	0.0365772	-	244086	0.134257	-2.54563	350	0.0391499	-
glutamate	7.92315e+09	9.44186e+09	0.10192	0.252997	325	0.0363535	-	8.27747e+09	0.332978	0.0631153	376	0.0420582	-	8.73788e+09	0.0812579	0.141208	161	0.0180089	-	1.05761e+10	0.0519068	0.416656	220	0.0246085	-	1.38605e+10	0.0109955	0.806835	94	0.0105145	-	9.52883e+09	0.0339945	0.266224	275	0.0307606	-
glutamate, gamma-methyl ester	5.56766e+08	3.26403e+08	0.00609968	-0.770417	156	0.0174497	significant	3.29018e+08	0.00701052	-0.758905	220	0.0246085	significant	4.56116e+08	0.291805	-0.28767	280	0.0313199	-	7.35566e+08	0.44785	0.401784	367	0.0410515	-	4.78501e+08	0.257407	-0.218548	301	0.0336689	-	5.06883e+08	0.558108	-0.135418	416	0.0465324	-
glutamine	1.05716e+10	6.60933e+09	0.00370942	-0.67762	141	0.0157718	significant	9.47585e+09	0.0277817	-0.157868	266	0.0297539	significant	1.17685e+10	0.0691012	0.154729	149	0.0166667	-	1.26247e+10	0.0952152	0.25605	264	0.0295302	-	1.12941e+10	0.494424	0.0953735	374	0.0418345	-	9.07846e+09	0.0325528	-0.219677	272	0.0304251	-
glutathione, oxidized (GSSG)	1.28547e+08	1.3236e+08	0.721147	0.0421732	426	0.047651	-	1.24459e+08	0.498807	-0.0466271	401	0.0448546	-	1.17239e+08	0.142917	-0.132836	197	0.0220358	-	3.0178e+08	0.00126078	1.23121	84	0.00939597	significant	2.71061e+08	0.0106899	1.07632	92	0.0102908	-	2.58477e+08	0.000596071	1.00774	97	0.0108501	significant
glutathione, reduced (GSH)	1.41013e+09	2.57217e+09	0.0156308	0.867152	209	0.0233781	significant	1.04401e+09	0.000355494	-0.433695	98	0.010962	significant	1.94154e+09	0.00578556	0.461366	64	0.00715884	significant	3.28101e+09	2.05837e-05	1.21831	21	0.00234899	significant	4.72623e+09	0.00390819	1.74486	67	0.00749441	significant	4.08549e+09	0.000192517	1.53468	60	0.00671141	significant
glycerate	2.18673e+06	1.16905e+06	0.000486036	-0.903438	67	0.00749441	significant	1.85912e+06	0.00344545	-0.234156	193	0.0215884	significant	3.02267e+06	0.0273867	0.467046	110	0.0123043	-	2.17623e+06	0.979799	-0.00694675	443	0.0495526	-	1.60653e+06	0.116994	-0.444829	233	0.0260626	-	2.0121e+06	0.0884277	-0.120076	324	0.0362416	-
glycerol	2.22196e+06	8.75393e+06	0.00149592	1.9781	103	0.0115213	significant	7.74481e+06	0.000144094	1.80139	75	0.00838926	significant	3.38028e+06	0.00172404	0.605306	42	0.00469799	significant	7.11766e+06	0.0165896	1.67957	158	0.0176734	significant	2.66379e+06	0.263866	0.261646	304	0.0340045	-	1.50231e+06	0.00738009	-0.564658	176	0.0196868	significant
glycerol 3-phosphate	3.52681e+06	2.03473e+06	0.0147228	-0.793526	206	0.0230425	significant	6.52823e+06	0.000797749	0.888327	129	0.0144295	significant	2.57111e+06	0.0672294	-0.455972	148	0.0165548	-	2.36926e+06	0.148177	-0.57393	288	0.0322148	-	879726	0.00272459	-2.00324	54	0.00604027	significant	773639	0.00347059	-2.18863	147	0.016443	significant
glycerophosphoethanolamine	3.742e+07	2.98831e+07	0.0544457	-0.324477	274	0.0306488	-	2.54077e+07	0.00118527	-0.558545	150	0.0167785	significant	3.3247e+07	0.166911	-0.170584	211	0.0236018	-	8.69359e+06	1.05723e-05	-2.10579	15	0.00167785	significant	7.68426e+06	1.45015e-05	-2.28383	12	0.00134228	significant	4.02883e+06	0.000135184	-3.21538	49	0.00548098	significant
glycerophosphoglycerol	1.98728e+07	3.5316e+07	0.00885634	0.829525	179	0.0200224	significant	1.70378e+07	0.00936476	-0.222056	236	0.0263982	significant	3.07428e+07	0.0111706	0.629451	81	0.0090604	-	6.66593e+07	0.000401392	1.74601	55	0.00615213	significant	2.85056e+07	0.024731	0.520449	135	0.0151007	-	1.62035e+07	0.0102761	-0.294491	190	0.0212528	significant
glycerophosphoinositol*	1.70694e+07	8.87133e+06	0.000246276	-0.944192	53	0.00592841	significant	7.35461e+06	0.000507772	-1.21469	110	0.0123043	significant	2.32319e+07	0.0111885	0.444693	82	0.00917226	-	8.51612e+06	0.000862479	-1.00315	75	0.00838926	significant	6.62742e+06	6.59495e-05	-1.36489	17	0.00190157	significant	4.04207e+06	0.00044471	-2.07825	89	0.00995526	significant
glycerophosphorylcholine (GPC)	2.66761e+09	2.49431e+09	0.437516	-0.0969058	400	0.0447427	-	1.85544e+09	0.000397253	-0.523783	103	0.0115213	significant	2.69952e+09	0.832268	0.0171542	415	0.0464206	-	1.22291e+09	2.60558e-05	-1.12523	23	0.00257271	significant	8.39925e+08	1.04999e-05	-1.66722	9	0.00100671	significant	5.57487e+08	3.69056e-05	-2.25854	29	0.00324385	significant
glycine	3.4489e+09	2.36541e+09	0.0078848	-0.544043	174	0.0194631	significant	3.2808e+09	0.138346	-0.0720865	343	0.0383669	-	3.41582e+09	0.865459	-0.0139035	419	0.046868	-	4.69964e+09	0.0105092	0.446416	143	0.0159955	significant	3.41982e+09	0.92625	-0.0122135	434	0.0485459	-	2.48734e+09	0.000444517	-0.471534	88	0.0098434	significant
glycosyl-N-palmitoyl-sphingosine	1.91228e+08	2.7056e+08	0.0502696	0.50066	270	0.0302013	-	1.36796e+08	0.000102823	-0.483261	64	0.00715884	significant	1.25279e+08	0.000431966	-0.610149	20	0.00223714	significant	2.71374e+08	3.6476e-05	0.504991	28	0.00313199	significant	2.21801e+08	0.163351	0.213973	264	0.0295302	-	2.04664e+08	0.257198	0.0979694	384	0.042953	-
glycosyl-N-stearoyl-sphingosine	1.31979e+07	2.0744e+07	0.0211707	0.652391	227	0.0253915	significant	9.90468e+06	0.00147205	-0.414124	159	0.0177852	significant	6.77116e+06	4.06251e-05	-0.962831	7	0.000782998	significant	1.54644e+07	0.132704	0.228645	282	0.0315436	-	1.17657e+07	0.286733	-0.165718	313	0.0350112	-	9.63027e+06	0.00212956	-0.454658	131	0.0146532	significant
glycylisoleucine	1.49498e+06	2.60481e+06	0.00661442	0.801052	165	0.0184564	significant	873631	0.00572478	-0.775028	210	0.0234899	significant	2.0198e+06	0.0060546	0.434088	66	0.00738255	significant	1.84142e+06	0.624318	0.300696	394	0.0440716	-	2.59404e+06	0.131414	0.795074	247	0.0276286	-	1.65414e+06	0.232065	0.145959	372	0.0416107	-
glycylleucine	1.54887e+07	2.41014e+07	0.00941824	0.637903	181	0.0202461	significant	1.08682e+07	0.00826987	-0.511105	226	0.0252796	significant	1.63811e+07	0.454843	0.0808128	330	0.0369128	-	2.05112e+07	0.512961	0.405199	378	0.0422819	-	2.4429e+07	0.205163	0.657379	284	0.0317673	-	1.70044e+07	0.214466	0.134696	365	0.0408277	-
glycylvaline	9.9876e+06	1.7787e+07	0.0030637	0.83261	131	0.0146532	significant	4.84643e+06	0.00138904	-1.04322	157	0.0175615	significant	1.24471e+07	0.135269	0.317595	195	0.0218121	-	1.37063e+07	0.43799	0.456625	366	0.0409396	-	1.87619e+07	0.0797972	0.909593	207	0.0231544	-	1.31236e+07	0.0144266	0.393956	211	0.0236018	significant
guanidinoacetate	2.35141e+09	3.14639e+06	0.000103244	-9.54562	36	0.00402685	significant	1.39805e+09	0.000688406	-0.750108	123	0.0137584	significant	2.65547e+09	0.0800163	0.175438	157	0.0175615	-	8.39554e+08	1.37997e-05	-1.48583	18	0.00201342	significant	1.20581e+09	0.000879214	-0.963521	43	0.00480984	significant	1.34833e+09	0.000458686	-0.802357	90	0.0100671	significant
guanine	2.13754e+09	1.46983e+08	5.15653e-05	-3.86223	29	0.00324385	significant	2.14336e+09	0.952532	0.00392396	443	0.0495526	-	2.39468e+09	0.0176239	0.163886	92	0.0102908	-	7.06054e+07	2.89101e-05	-4.92003	25	0.00279642	significant	1.09979e+09	0.00110771	-0.958721	45	0.00503356	significant	1.08279e+09	3.63986e-05	-0.981202	27	0.00302013	significant
guanosine	9.38874e+07	2.14929e+07	0.00135543	-2.12707	99	0.0110738	significant	7.39606e+07	0.059307	-0.344175	297	0.0332215	-	1.21903e+08	0.0738314	0.376735	153	0.0171141	-	3.5475e+07	0.000808783	-1.40413	74	0.0082774	significant	7.20507e+07	0.412791	-0.381919	357	0.0399329	-	5.9292e+07	0.0104195	-0.663094	192	0.0214765	significant
guanosine 5'- monophosphate (5'-GMP)	7.9745e+08	3.96608e+08	0.00172595	-1.00768	108	0.0120805	significant	6.24004e+08	0.000321847	-0.353839	95	0.0106264	significant	8.06911e+08	0.891519	0.0170153	425	0.0475391	-	5.10096e+08	0.0108148	-0.644626	145	0.0162192	significant	5.38987e+08	0.0116359	-0.565143	95	0.0106264	-	4.7637e+08	0.000378154	-0.743311	79	0.00883669	significant
gulonic acid*	1.77784e+08	1.10691e+08	0.00271412	-0.683582	123	0.0137584	significant	1.31188e+08	0.000299342	-0.43849	92	0.0102908	significant	3.14988e+08	0.00360316	0.825176	55	0.00615213	significant	2.00404e+08	0.00522582	0.17279	117	0.0130872	significant	2.73168e+08	0.0219072	0.619664	127	0.0142058	-	1.87305e+08	0.534843	0.0752649	414	0.0463087	-
harmane	1.67037e+06	1.78212e+06	0.478745	0.0934261	404	0.0451902	-	1.57496e+06	0.0981734	-0.0848523	321	0.035906	-	1.76273e+06	0.44672	0.0776417	329	0.0368009	-	2.11492e+06	0.503533	0.340432	374	0.0418345	-	1.81349e+06	0.390474	0.118598	348	0.0389262	-	1.54167e+06	0.27335	-0.115678	387	0.0432886	-
HEPES	3.68098e+09	2.55049e+09	0.0108329	-0.529314	189	0.0211409	significant	3.07677e+09	0.0826756	-0.258674	311	0.0347875	-	3.30363e+09	0.24289	-0.15604	253	0.0282998	-	3.60004e+09	0.801198	-0.0320791	418	0.0467562	-	3.30879e+09	0.35277	-0.153787	333	0.0372483	-	3.06917e+09	0.0806581	-0.262241	317	0.0354586	-
histidine	8.70011e+07	8.63231e+07	0.911884	-0.0112877	438	0.0489933	-	2.50047e+08	0.000139642	1.52309	74	0.0082774	significant	9.24878e+07	0.422498	0.0882289	322	0.0360179	-	7.23494e+07	0.000753626	-0.266053	70	0.00782998	significant	6.08082e+07	0.00744583	-0.516769	82	0.00917226	significant	6.17935e+07	0.000285568	-0.493579	68	0.00760626	significant
homocysteine	7.54085e+07	9.16109e+07	0.0638127	0.280793	284	0.0317673	-	6.69855e+07	0.104177	-0.170878	328	0.036689	-	8.7892e+07	0.0610662	0.221005	141	0.0157718	-	9.51168e+07	0.602478	0.334973	389	0.0435123	-	1.22285e+08	0.0265703	0.69745	140	0.01566	-	6.67735e+07	0.103793	-0.175451	333	0.0372483	-
homostachydrine*	1.20838e+07	5.60164e+06	4.15421e-05	-1.10916	26	0.00290828	significant	6.15912e+06	4.7461e-05	-0.972283	42	0.00469799	significant	1.34744e+07	0.107727	0.157137	178	0.0199105	-	6.54678e+06	0.00702422	-0.884222	126	0.014094	significant	8.41697e+06	0.0149653	-0.521706	103	0.0115213	-	6.75921e+06	0.000395237	-0.838154	81	0.0090604	significant
hypotaurine	4.88025e+06	9.92904e+07	0.00124603	4.34663	96	0.0107383	significant	3.02981e+07	8.37878e-08	2.6342	2	0.000223714	significant	2.72613e+06	4.13168e-05	-0.840101	8	0.000894855	significant	5.24518e+06	0.505759	0.104038	375	0.0419463	-	3.62948e+06	0.0127923	-0.427192	97	0.0108501	-	2.14255e+06	3.57128e-06	-1.18763	8	0.000894855	significant
hypoxanthine	3.28797e+09	3.68709e+09	0.281248	0.165285	379	0.0423937	-	3.6458e+09	0.0592633	0.149041	296	0.0331096	-	4.18643e+09	0.00183718	0.348526	44	0.0049217	significant	4.35269e+09	0.0376888	0.404712	204	0.0228188	-	3.7695e+09	0.353742	0.197177	334	0.0373602	-	3.85983e+09	0.0402381	0.231344	283	0.0316555	-
imidazole lactate	1.24338e+08	2.1114e+07	8.06284e-06	-2.558	15	0.00167785	significant	4.43884e+08	2.84949e-05	1.83591	31	0.00346756	significant	1.35787e+08	0.174348	0.127073	213	0.0238255	-	6.0509e+06	4.60145e-05	-4.36097	31	0.00346756	significant	8.88071e+06	3.32153e-05	-3.80745	14	0.001566	significant	1.93626e+07	3.64328e-05	-2.68292	28	0.00313199	significant
imidazole propionate	7.45831e+06	5.03126e+06	0.0116281	-0.56793	193	0.0215884	significant	6.80861e+06	0.0685003	-0.131489	305	0.0341163	-	8.63792e+06	0.0401987	0.211836	126	0.014094	-	9.14057e+06	0.0671666	0.293435	235	0.0262864	-	9.33879e+06	0.128401	0.324387	243	0.0271812	-	8.02124e+06	0.183466	0.104976	357	0.0399329	-
inosine	1.25222e+08	8.47524e+07	0.0340061	-0.563158	250	0.0279642	-	9.53095e+07	0.0851502	-0.393793	313	0.0350112	-	1.72617e+08	0.0267252	0.463088	107	0.0119687	-	1.81878e+08	0.351532	0.538489	346	0.0387025	-	1.69419e+08	0.443926	0.436111	366	0.0409396	-	1.60559e+08	0.0543473	0.358616	297	0.0332215	-
inosine 5'-monophosphate (IMP)	1.00625e+07	9.86329e+06	0.896776	-0.0288504	437	0.0488814	-	2.21782e+07	0.000129731	1.14015	71	0.00794183	significant	1.23845e+07	0.547695	0.29954	362	0.0404922	-	1.81266e+07	0.456121	0.849115	369	0.0412752	-	2.47967e+07	0.138816	1.30116	251	0.0280761	-	5.93877e+06	0.0242115	-0.760756	247	0.0276286	significant
isobutyrylcarnitine	1.62751e+07	1.87831e+06	0.00123738	-3.11516	95	0.0106264	significant	2.66147e+06	0.00187221	-2.61237	169	0.0189038	significant	1.11731e+07	0.0244053	-0.542629	104	0.0116331	-	5.32026e+06	0.00667072	-1.61309	124	0.0138702	significant	5.16751e+06	0.00103018	-1.65512	44	0.0049217	significant	7.60947e+06	0.0063395	-1.0968	172	0.0192394	significant
isocitrate	2.24758e+06	578279	0.0291254	-1.95854	242	0.0270694	-	1.40727e+06	0.153694	-0.675472	348	0.0389262	-	1.86093e+06	0.525159	-0.272353	356	0.039821	-	3.40322e+06	0.256864	0.598525	327	0.0365772	-	1.14461e+06	0.0846451	-0.973514	212	0.0237136	-	493149	0.0228921	-2.18828	242	0.0270694	significant
isoleucine	5.68843e+09	4.60341e+09	0.056606	-0.305328	276	0.0308725	-	3.69713e+09	0.000101407	-0.621622	63	0.00704698	significant	5.83369e+09	0.753434	0.0363788	397	0.0444072	-	5.18262e+09	0.0675478	-0.134348	237	0.0265101	-	5.08785e+09	0.225669	-0.160973	295	0.0329978	-	4.2088e+09	0.00385224	-0.43462	152	0.0170022	significant
isoleucylglycine	2.03414e+07	2.66679e+07	0.0424771	0.390685	259	0.0289709	-	6.58774e+06	0.00210304	-1.62656	177	0.0197987	significant	2.09737e+07	0.876274	0.0441595	422	0.0472036	-	3.21877e+07	0.422356	0.662089	361	0.0403803	-	3.45102e+07	0.369028	0.762604	340	0.0380313	-	1.92674e+07	0.626442	-0.0782587	421	0.0470917	-
isovalerylcarnitine	4.28062e+07	1.11835e+07	2.45618e-06	-1.93644	8	0.000894855	significant	1.2274e+07	2.76049e-05	-1.80221	29	0.00324385	significant	2.91818e+07	0.00297205	-0.552748	52	0.00581655	significant	7.72019e+06	0.000350896	-2.47111	53	0.00592841	significant	1.04563e+07	3.67985e-06	-2.03345	6	0.000671141	significant	1.51372e+07	1.75931e-05	-1.49972	16	0.00178971	significant
kynurenine	6.31548e+06	6.05423e+06	0.691729	-0.0609501	423	0.0473154	-	8.65192e+06	0.0340559	0.454126	270	0.0302013	-	6.05529e+06	0.604436	-0.0606964	368	0.0411633	-	6.83479e+06	0.33576	0.114004	342	0.038255	-	5.92497e+06	0.662093	-0.0920864	403	0.0450783	-	5.67155e+06	0.228826	-0.155151	370	0.041387	-
lactate	1.96374e+09	1.51435e+09	0.0213501	-0.374907	228	0.0255034	significant	1.54099e+09	0.00551702	-0.349747	208	0.0232662	significant	2.0895e+09	0.408657	0.0895547	317	0.0354586	-	1.64857e+09	0.0279663	-0.252394	186	0.0208054	-	1.85956e+09	0.551423	-0.0786429	383	0.0428412	-	1.84651e+09	0.350816	-0.0888021	400	0.0447427	-
lactosyl-N-palmitoyl-sphingosine	7.51619e+06	1.84752e+07	0.00612255	1.29752	157	0.0175615	significant	1.14857e+07	7.58774e-05	0.61176	53	0.00592841	significant	7.11689e+06	0.393909	-0.0787541	311	0.0347875	-	8.33461e+06	0.278298	0.149113	331	0.0370246	-	6.25839e+06	0.120256	-0.26421	235	0.0262864	-	5.71933e+06	0.00514401	-0.394156	165	0.0184564	significant
lanthionine	895944	3.7659e+06	0.00328538	2.07151	139	0.0155481	significant	718453	0.339723	-0.318515	377	0.04217	-	1.18732e+06	0.158399	0.406233	208	0.0232662	-	1.04587e+06	0.412047	0.223224	357	0.0399329	-	1.20395e+06	0.12632	0.42629	240	0.0268456	-	760159	0.432847	-0.237108	408	0.0456376	-
laurate (12:0)	1.80335e+07	2.05971e+07	0.438256	0.191765	401	0.0448546	-	1.47436e+07	0.151884	-0.290585	347	0.0388143	-	2.05447e+07	0.466383	0.188091	335	0.037472	-	1.37039e+07	0.0888317	-0.396091	260	0.0290828	-	1.91713e+07	0.671218	0.08827	404	0.0451902	-	2.6565e+07	0.00850295	0.558848	185	0.0206935	significant
leucine	4.03653e+09	3.53213e+09	0.160817	-0.192578	353	0.0394855	-	2.87214e+09	7.40204e-05	-0.490989	51	0.0057047	significant	4.29891e+09	0.234947	0.0908554	250	0.0279642	-	4.17057e+09	0.245088	0.0471292	320	0.0357942	-	3.88128e+09	0.656278	-0.0565815	400	0.0447427	-	3.16001e+09	0.00586931	-0.353184	170	0.0190157	significant
leucylglutamine*	943946	1.27614e+06	0.01429	0.435008	204	0.0228188	significant	617030	0.00215756	-0.613364	178	0.0199105	significant	960018	0.805626	0.0243572	410	0.0458613	-	1.08426e+06	0.481537	0.199929	371	0.0414989	-	1.19352e+06	0.138349	0.338448	250	0.0279642	-	1.08166e+06	0.0708042	0.196469	312	0.0348993	-
leucylglycine	2.77105e+06	3.68012e+06	0.0253544	0.409321	234	0.0261745	significant	1.83598e+06	0.00288254	-0.593881	186	0.0208054	significant	3.04971e+06	0.155302	0.138239	205	0.0229306	-	3.91155e+06	0.231552	0.497308	312	0.0348993	-	4.44884e+06	0.242228	0.682997	296	0.0331096	-	2.82189e+06	0.813848	0.0262259	434	0.0485459	-
linoleate (18:2n6)	1.47914e+09	4.50493e+09	0.0195257	1.60674	221	0.0247204	significant	2.84386e+09	0.00316185	0.943089	190	0.0212528	significant	2.23158e+09	0.245391	0.593305	255	0.0285235	-	1.78804e+09	0.369017	0.273616	352	0.0393736	-	3.45742e+09	0.0676485	1.22493	194	0.0217002	-	4.28989e+09	0.00971466	1.53618	188	0.0210291	significant
linolenate [alpha or gamma; (18:3n3 or 6)]	5.54065e+07	2.53782e+08	0.0456575	2.19546	260	0.0290828	-	1.5601e+08	0.00091133	1.49352	137	0.0153244	significant	1.09558e+08	0.262644	0.983567	267	0.0298658	-	1.74263e+08	0.0581052	1.65314	228	0.0255034	-	2.38361e+08	0.0548372	2.10502	173	0.0193512	-	4.36459e+08	0.00765662	2.97772	179	0.0200224	significant
lysine	2.70886e+09	2.07694e+09	0.0210509	-0.383223	225	0.0251678	significant	3.32048e+09	0.00312348	0.293707	189	0.0211409	significant	2.98802e+09	0.134061	0.141504	193	0.0215884	-	2.84291e+09	0.362999	0.0696842	349	0.039038	-	2.54001e+09	0.558634	-0.0928497	384	0.042953	-	2.28793e+09	0.0140246	-0.24364	209	0.0233781	significant
malate	4.96058e+08	1.21119e+08	0.000236797	-2.03409	52	0.00581655	significant	7.58718e+08	0.000394687	0.613055	102	0.0114094	significant	7.92722e+08	0.15368	0.676307	204	0.0228188	-	1.7209e+09	0.0299212	1.79459	190	0.0212528	-	6.87214e+08	0.560805	0.47025	385	0.0430649	-	3.80435e+08	0.0197292	-0.382858	235	0.0262864	significant
maleate	2.19891e+06	846424	1.59292e-05	-1.37734	20	0.00223714	significant	4.24113e+06	0.0017937	0.947658	168	0.0187919	significant	4.18365e+06	0.102542	0.92797	174	0.0194631	-	7.48392e+06	0.011736	1.767	148	0.0165548	significant	3.97792e+06	0.305996	0.855223	319	0.0356823	-	1.91705e+06	0.0692778	-0.197904	310	0.0346756	-
mannitol/sorbitol	1.97134e+08	3.44603e+07	2.04951e-07	-2.51617	2	0.000223714	significant	1.13831e+08	1.71031e-05	-0.792291	26	0.00290828	significant	1.1047e+08	1.44728e-05	-0.835524	4	0.000447427	significant	1.82356e+07	2.13416e-06	-3.43435	8	0.000894855	significant	2.7347e+07	1.63607e-07	-2.84973	2	0.000223714	significant	1.54312e+07	1.15925e-05	-3.67526	14	0.001566	significant
margarate (17:0)	8.33959e+07	2.10114e+08	0.0793172	1.33313	303	0.0338926	-	1.05971e+08	0.104824	0.345626	329	0.0368009	-	1.27439e+08	0.412684	0.61176	319	0.0356823	-	8.39297e+07	0.971842	0.00920557	438	0.0489933	-	1.79258e+08	0.10577	1.10399	229	0.0256152	-	2.52932e+08	0.031115	1.6007	268	0.0299776	-
mead acid (20:3n9)	2.86442e+07	4.88562e+07	0.168803	0.770299	358	0.0400447	-	1.29424e+08	1.01324e-05	2.17578	20	0.00223714	significant	3.80882e+07	0.496544	0.411099	348	0.0389262	-	2.45701e+08	0.00271515	3.10059	98	0.010962	significant	9.66305e+07	0.0617841	1.75423	184	0.0205817	-	1.58248e+08	0.00562024	2.46587	169	0.0189038	significant
methionine	3.73852e+09	3.49886e+09	0.417925	-0.0955847	398	0.044519	-	5.00196e+09	0.00456973	0.420025	202	0.0225951	significant	4.45649e+09	0.0625405	0.25344	144	0.0161074	-	3.95605e+09	0.029658	0.0815908	189	0.0211409	-	3.89463e+09	0.625607	0.0590189	396	0.0442953	-	4.17089e+09	0.105849	0.157887	335	0.037472	-
methionine sulfone	966982	589780	0.0224259	-0.713313	229	0.0256152	significant	4.56076e+06	8.76261e-07	2.23771	6	0.000671141	significant	1.32186e+06	0.1446	0.451008	200	0.0223714	-	2.47955e+06	0.00501535	1.35852	115	0.0128635	significant	871977	0.382633	-0.149199	346	0.0387025	-	2.891e+06	8.77448e-05	1.58	43	0.00480984	significant
methionine sulfoxide	3.71927e+07	3.57398e+07	0.571319	-0.0574852	413	0.0461969	-	6.08435e+07	9.2679e-06	0.710084	19	0.00212528	significant	3.71619e+07	0.98914	-0.00119312	447	0.05	-	3.53041e+07	0.633813	-0.0751812	397	0.0444072	-	3.33263e+07	0.296613	-0.158355	315	0.0352349	-	4.67754e+07	0.019364	0.33073	231	0.0258389	significant
methylmalonate (MMA)	2.87471e+07	1.45388e+07	1.01607e-05	-0.983506	18	0.00201342	significant	1.67184e+07	7.7631e-06	-0.781977	17	0.00190157	significant	3.21744e+07	0.0343324	0.1625	122	0.0136465	-	2.62705e+07	0.568021	-0.129971	384	0.042953	-	2.44366e+07	0.16346	-0.234373	265	0.0296421	-	3.4309e+07	0.0182524	0.255171	225	0.0251678	significant
methylphosphate	2.43384e+06	1.79812e+06	0.00638018	-0.436745	160	0.0178971	significant	1.96591e+06	0.0202747	-0.308037	258	0.0288591	significant	2.42383e+06	0.955283	-0.005949	439	0.0491051	-	1.61811e+06	0.0145413	-0.58893	152	0.0170022	significant	1.82691e+06	0.0714744	-0.413831	199	0.0222595	-	1.74126e+06	0.00321951	-0.483105	143	0.0159955	significant
methylsuccinate	1.44332e+06	3.61081e+06	0.0108129	1.32293	188	0.0210291	significant	2.39963e+06	0.00208507	0.733419	176	0.0196868	significant	1.66178e+06	0.323617	0.203339	289	0.0323266	-	1.27257e+06	0.219872	-0.181647	307	0.03434	-	987845	0.0201536	-0.547038	119	0.013311	-	909822	0.000367553	-0.665739	77	0.00861298	significant
myo-inositol	1.40854e+08	7.64087e+07	0.000803672	-0.882392	81	0.0090604	significant	9.63062e+07	0.00112095	-0.5485	148	0.0165548	significant	1.82577e+08	0.00733235	0.374306	70	0.00782998	significant	1.50762e+08	0.749081	0.0980685	412	0.046085	-	1.11492e+08	0.0605539	-0.337257	181	0.0202461	-	4.65164e+07	7.32953e-05	-1.59839	40	0.00447427	significant
myristate (14:0)	7.45711e+08	1.80144e+09	0.0581859	1.27247	278	0.0310962	-	949044157	0.0906379	0.347859	316	0.0353468	-	1.08661e+09	0.413941	0.543153	321	0.035906	-	7.86481e+08	0.756985	0.0767956	413	0.0461969	-	1.10024e+09	0.210586	0.561136	287	0.0321029	-	1.8247e+09	0.0259828	1.29097	253	0.0282998	significant
myristoleate (14:1n5)	3.87867e+07	7.18899e+07	0.0157006	0.890227	210	0.0234899	significant	5.15113e+07	0.0647491	0.409327	303	0.0338926	-	4.61107e+07	0.230253	0.249538	246	0.0275168	-	3.99755e+07	0.867936	0.0435533	427	0.0477629	-	7.47337e+07	0.0131903	0.946196	98	0.010962	-	1.0457e+08	6.94216e-05	1.43084	38	0.00425056	significant
myristoylcarnitine	2.58331e+06	867941	0.00296937	-1.57355	129	0.0144295	significant	2.25972e+06	0.363328	-0.193077	382	0.0427293	-	1.65823e+06	0.020037	-0.639582	97	0.0108501	-	2.5741e+06	0.976933	-0.00515551	441	0.0493289	-	1.86178e+06	0.364906	-0.472541	338	0.0378076	-	3.25792e+06	0.249681	0.334728	381	0.0426174	-
N1-methyladenosine	4.04581e+07	2.34623e+07	0.000229423	-0.786081	51	0.0057047	significant	4.53507e+07	0.0371482	0.164699	273	0.0305369	-	4.98699e+07	0.181168	0.301743	221	0.0247204	-	2.62756e+07	0.0684579	-0.622701	238	0.0266219	-	3.0722e+07	0.0613262	-0.397154	182	0.0203579	-	2.93738e+07	0.000444004	-0.4619	87	0.00973154	significant
N2,N2-dimethylguanosine	8.3906e+06	9.78583e+06	0.127947	0.22192	344	0.0384787	-	2.1612e+07	2.23482e-06	1.36499	8	0.000894855	significant	8.80846e+06	0.612146	0.0701163	371	0.0414989	-	4.82879e+06	0.00877658	-0.797113	134	0.0149888	significant	4.34795e+06	0.00252063	-0.94844	50	0.00559284	significant	3.81577e+06	5.2478e-06	-1.1368	10	0.00111857	significant
N2-methylguanosine	1.27691e+06	1.17795e+06	0.278099	-0.116377	378	0.0422819	-	2.11676e+06	2.85771e-05	0.729204	32	0.00357942	significant	1.72125e+06	0.0480734	0.430803	131	0.0146532	-	866765	0.0191694	-0.558943	166	0.0185682	-	794551	0.00799051	-0.684444	85	0.00950783	significant	726732	0.000248667	-0.81316	63	0.00704698	significant
N6,N6,N6-trimethyllysine	1.17415e+08	5.27327e+07	0.000200863	-1.15485	46	0.00514541	significant	3.9828e+08	8.76926e-05	1.76216	58	0.0064877	significant	1.33685e+08	0.10529	0.187223	177	0.0197987	-	9.63873e+07	0.0232779	-0.284702	174	0.0194631	-	1.53871e+08	0.0479589	0.390104	167	0.0186801	-	1.85477e+08	0.00156448	0.659622	120	0.0134228	significant
N6,N6-dimethyladenosine	9.66623e+06	9.02018e+06	0.489545	-0.0997979	406	0.0454139	-	2.90261e+06	0.000411512	-1.7356	104	0.0116331	significant	5.05178e+06	0.00119177	-0.936162	30	0.0033557	significant	1.65269e+06	0.000168728	-2.54814	43	0.00480984	significant	8.33926e+06	0.212126	-0.213033	289	0.0323266	-	7.21456e+06	0.00764148	-0.422042	178	0.0199105	significant
N6-carbamoylthreonyladenosine	1.93515e+06	941324	0.086784	-1.03969	313	0.0350112	-	1.47298e+06	0.423094	-0.39371	393	0.0439597	-	1.72653e+06	0.733135	-0.16457	396	0.0442953	-	786665	0.0587715	-1.29863	230	0.0257271	-	389096	0.0244193	-2.31425	133	0.014877	-	258413	0.0195794	-2.9047	234	0.0261745	significant
N6-succinyladenosine	7.79197e+06	1.3866e+07	0.00104169	0.831488	89	0.00995526	significant	9.66769e+06	0.10205	0.311183	325	0.0363535	-	1.34026e+07	0.0277154	0.782457	111	0.0124161	-	2.83153e+07	0.0736193	1.86152	245	0.0274049	-	1.28989e+07	0.412385	0.727186	356	0.039821	-	8.27511e+06	0.694406	0.0867902	425	0.0475391	-
N-acetylalanine	1.54235e+07	1.9573e+07	0.0899554	0.343732	316	0.0353468	-	1.53785e+07	0.963155	-0.00421781	444	0.0496644	-	1.65958e+07	0.282776	0.105682	277	0.0309843	-	1.25826e+07	0.0562669	-0.293699	226	0.0252796	-	1.93628e+07	0.0550651	0.328155	174	0.0194631	-	1.79869e+07	0.171407	0.221811	353	0.0394855	-
N-acetylarginine	1.96057e+06	1.21127e+06	0.00104432	-0.694754	90	0.0100671	significant	8.33337e+06	3.1549e-05	2.08763	36	0.00402685	significant	2.02802e+06	0.498623	0.0487989	349	0.039038	-	1.16145e+06	0.000806732	-0.755343	73	0.00816555	significant	1.46108e+06	0.0380801	-0.424235	150	0.0167785	-	1.33745e+06	0.00176021	-0.551785	124	0.0138702	significant
N-acetylasparagine	535578	859809	0.0267421	0.682919	237	0.0265101	-	982588	0.00139093	0.875489	158	0.0176734	significant	1.67284e+06	0.000500822	1.64313	22	0.00246085	significant	5.19248e+06	0.00345736	3.27725	104	0.0116331	significant	2.16186e+06	0.0227262	2.0131	131	0.0146532	-	961426	0.0011609	0.844079	107	0.0119687	significant
N-acetyl-beta-alanine	2.95583e+06	2.02915e+06	0.00773282	-0.542682	172	0.0192394	significant	2.25732e+06	0.000432296	-0.388949	107	0.0119687	significant	5.2621e+06	0.030878	0.832078	117	0.0130872	-	706979	0.000226286	-2.06382	49	0.00548098	significant	707456	1.31058e-05	-2.06285	10	0.00111857	significant	236460	6.78079e-07	-3.64389	7	0.000782998	significant
N-acetylcysteine	1.83136e+06	1.62053e+06	0.356739	-0.176443	388	0.0434004	-	831913	0.00129677	-1.13841	156	0.0174497	significant	943482	0.00179948	-0.956845	43	0.00480984	significant	833680	0.00116466	-1.13535	83	0.00928412	significant	1.95323e+06	0.700635	0.0929506	409	0.0457494	-	1.62159e+06	0.250201	-0.175503	382	0.0427293	-
N-acetylglucosamine 6-phosphate	1.23349e+06	1.39814e+06	0.245146	0.180763	370	0.041387	-	1.24498e+06	0.905898	0.0133852	439	0.0491051	-	1.36801e+06	0.179512	0.149339	220	0.0246085	-	1.6e+06	0.00840945	0.375327	133	0.014877	significant	961439	0.0706557	-0.359475	197	0.0220358	-	949920	0.017325	-0.376865	222	0.0248322	significant
N-acetylglucosaminylasparagine	7.0975e+06	3.64465e+06	0.000947105	-0.96153	84	0.00939597	significant	3.8058e+06	0.000173039	-0.899109	82	0.00917226	significant	8.67347e+06	0.0016621	0.289299	40	0.00447427	significant	9.19891e+06	0.100606	0.374154	270	0.0302013	-	1.77505e+07	0.0109554	1.32247	93	0.0104027	-	1.68654e+07	0.00130095	1.24868	111	0.0124161	significant
N-acetylglutamate	1.67659e+06	1.78694e+06	0.634125	0.0919636	418	0.0467562	-	8.26088e+06	0.00208302	2.30077	175	0.0195749	significant	2.91764e+06	0.0887271	0.799274	164	0.0183445	-	3.40623e+06	0.0605218	1.02265	231	0.0258389	-	5.80716e+06	0.0171538	1.7923	111	0.0124161	-	5.44103e+06	0.0110522	1.69835	195	0.0218121	significant
N-acetylglutamine	3.01699e+06	1.86699e+06	0.00163832	-0.692399	106	0.0118568	significant	3.30001e+06	0.187306	0.129358	358	0.0400447	-	6.98348e+06	6.55828e-06	1.21084	3	0.00033557	significant	9.58951e+06	0.0179895	1.66835	162	0.0181208	significant	1.01224e+07	0.0166099	1.74636	106	0.0118568	-	6.69373e+06	0.000115542	1.1497	47	0.00525727	significant
N-acetylglycine	1.75083e+06	892218	0.00589869	-0.972574	155	0.0173378	significant	1.60683e+06	0.476166	-0.123826	398	0.044519	-	2.40242e+06	0.0273828	0.456446	109	0.0121924	-	2.5521e+06	0.0507594	0.543641	217	0.0242729	-	2.51382e+06	0.00721803	0.521837	81	0.0090604	significant	1.54839e+06	0.274093	-0.177273	388	0.0434004	-
N-acetylhistidine	712884	718676	0.95623	0.0116746	444	0.0496644	-	2.40442e+06	7.57924e-06	1.75395	16	0.00178971	significant	1.31757e+06	0.00196258	0.886138	46	0.00514541	significant	878957	0.150202	0.302126	289	0.0323266	-	1.00457e+06	0.0965301	0.494839	223	0.0249441	-	960474	0.0570096	0.43008	302	0.0337808	-
N-acetylmethionine	3.80066e+07	4.09188e+07	0.485486	0.106516	405	0.045302	-	2.4346e+07	0.000161815	-0.642565	81	0.0090604	significant	4.20052e+07	0.204741	0.144321	235	0.0262864	-	2.38839e+07	0.0187247	-0.670209	165	0.0184564	-	3.79591e+07	0.990296	-0.00180246	446	0.0498881	-	3.91873e+07	0.46192	0.0441365	410	0.0458613	-
N-acetylmethionine sulfoxide	1.75672e+07	1.99807e+07	0.119343	0.185726	336	0.0375839	-	1.06391e+07	0.00206365	-0.72351	174	0.0194631	significant	1.33885e+07	0.017094	-0.391882	91	0.010179	-	3.46697e+06	1.35093e-05	-2.34113	17	0.00190157	significant	1.20218e+07	0.0175361	-0.547224	112	0.012528	-	1.20007e+07	0.00282705	-0.549768	136	0.0152125	significant
N-acetylneuraminate	3.52111e+06	2.11997e+06	0.00234725	-0.731987	119	0.013311	significant	4.8275e+06	0.00109458	0.455247	145	0.0162192	significant	3.10492e+06	0.0929512	-0.181475	165	0.0184564	-	4.16154e+06	0.254544	0.241086	326	0.0364653	-	2.62168e+06	0.027799	-0.425537	142	0.0158837	-	1.81582e+06	1.95803e-05	-0.955406	18	0.00201342	significant
N-acetylputrescine	3.44141e+07	1.82166e+07	0.00020192	-0.917746	47	0.00525727	significant	4.29564e+07	0.000808411	0.319874	131	0.0146532	significant	2.07349e+07	4.82317e-05	-0.730936	9	0.00100671	significant	4.48239e+07	0.528292	0.381268	381	0.0426174	-	4.66174e+07	0.200399	0.437869	283	0.0316555	-	4.51952e+07	0.0121294	0.39317	203	0.0227069	significant
N-acetylserine	1.37661e+07	1.02736e+07	0.0133506	-0.422181	201	0.0224832	significant	9.15587e+06	0.0348967	-0.588347	271	0.0303132	-	2.75036e+07	0.00345943	0.998503	53	0.00592841	significant	1.21364e+07	0.0775615	-0.181777	252	0.0281879	-	2.84254e+07	0.00448442	1.04607	75	0.00838926	significant	2.2757e+07	0.00196698	0.725192	129	0.0144295	significant
N-acetylthreonine	5.50106e+06	5.13892e+06	0.456304	-0.098246	403	0.0450783	-	6.00715e+06	0.188605	0.126971	360	0.0402685	-	9.74094e+06	0.00161579	0.824351	38	0.00425056	significant	7.64585e+06	0.000498972	0.474967	60	0.00671141	significant	1.05697e+07	0.00401773	0.942156	68	0.00760626	significant	8.39252e+06	0.00679858	0.609394	174	0.0194631	significant
N-alpha-acetylornithine	599154	517230	0.212452	-0.21212	365	0.0408277	-	4.4185e+06	0.000305735	2.88256	93	0.0104027	significant	620743	0.668537	0.0510706	381	0.0426174	-	599817	0.989099	0.00159624	444	0.0496644	-	484785	0.126074	-0.305582	239	0.0267338	-	433028	0.0364432	-0.468466	280	0.0313199	-
N-delta-acetylornithine	1.33552e+06	1.33483e+06	0.994777	-0.000750926	447	0.05	-	7.85097e+06	1.5585e-05	2.55547	25	0.00279642	significant	1.69462e+06	0.00409804	0.343554	56	0.00626398	significant	2.70373e+06	5.14765e-06	1.01754	11	0.00123043	significant	1.43788e+06	0.427603	0.106535	362	0.0404922	-	2.68054e+06	0.000173498	1.00512	56	0.00626398	significant
N-formylmethionine	2.65981e+06	1.85683e+06	0.0107689	-0.518484	187	0.0209172	significant	1.65055e+06	0.000392327	-0.68838	101	0.0112975	significant	3.11945e+06	0.132882	0.229971	190	0.0212528	-	2.07368e+06	0.0048944	-0.359126	114	0.0127517	significant	3.0511e+06	0.257952	0.198007	302	0.0337808	-	3.08723e+06	0.0519628	0.214991	294	0.0328859	-
N-glycolylneuraminate	909925	3.65807e+06	0.00281562	2.00726	126	0.014094	significant	1.08791e+06	0.0122963	0.25774	247	0.0276286	significant	816559	0.0583424	-0.156191	139	0.0155481	-	1.14375e+06	0.169278	0.329955	298	0.0333333	-	1.00971e+06	0.411413	0.150123	355	0.0397092	-	772019	0.00870014	-0.237111	187	0.0209172	significant
nicotinamide	1.5793e+09	1.10871e+09	0.00938727	-0.510407	180	0.0201342	significant	1.26215e+09	0.00234497	-0.323404	180	0.0201342	significant	1.79168e+09	0.134982	0.182028	194	0.0217002	-	1.09751e+09	0.00126263	-0.52505	85	0.00950783	significant	9.86043e+08	0.00331392	-0.679562	64	0.00715884	significant	8.43096e+08	0.00109148	-0.905517	103	0.0115213	significant
nicotinamide adenine dinucleotide (NAD+)	5.74931e+06	3.99215e+06	0.0241662	-0.526223	231	0.0258389	significant	1.87071e+06	0.00124913	-1.6198	152	0.0170022	significant	6.33712e+06	0.475838	0.140438	339	0.0379195	-	1.05105e+06	0.000174573	-2.45155	44	0.0049217	significant	6.13035e+06	0.750323	0.0925806	413	0.0461969	-	8.87094e+06	0.0241973	0.625698	246	0.0275168	significant
nicotinamide ribonucleotide (NMN)	9.27752e+06	1.23982e+07	0.0663164	0.418314	287	0.0321029	-	7.93543e+06	0.00604662	-0.225432	213	0.0238255	significant	6.48651e+06	0.0103175	-0.516297	76	0.00850112	-	4.02722e+06	0.00926482	-1.20396	137	0.0153244	significant	2.4819e+06	0.000716043	-1.90229	38	0.00425056	significant	2.0957e+06	1.03747e-07	-2.14631	2	0.000223714	significant
nicotinamide riboside	5.78991e+07	8.42997e+06	0.000224153	-2.77994	49	0.00548098	significant	4.41162e+07	0.0086176	-0.392231	230	0.0257271	significant	3.35112e+07	0.000606194	-0.788898	24	0.00268456	significant	3.11735e+06	0.000276234	-4.21515	51	0.0057047	significant	2.3331e+06	0.000252839	-4.63322	29	0.00324385	significant	1.91942e+06	0.000268254	-4.9148	67	0.00749441	significant
N-methylproline	2.27778e+06	1.18532e+06	0.00313345	-0.942346	132	0.0147651	significant	1.20112e+06	0.00190886	-0.923252	171	0.0191275	significant	2.36902e+06	0.670981	0.0566636	382	0.0427293	-	1.87554e+06	0.276393	-0.28032	330	0.0369128	-	1.79523e+06	0.0985279	-0.343456	225	0.0251678	-	1.63391e+06	0.0646155	-0.479302	309	0.0345638	-
N-monomethylarginine	5.21267e+07	5.47722e+07	0.559628	0.0714209	412	0.046085	-	4.8187e+07	0.0447612	-0.113379	281	0.0314318	-	5.60789e+07	0.189886	0.105436	226	0.0252796	-	4.45449e+07	0.0014956	-0.226762	88	0.0098434	significant	5.13937e+07	0.885588	-0.0204313	429	0.0479866	-	4.56184e+07	0.0188171	-0.192407	227	0.0253915	significant
nonadecanoate (19:0)	7.40552e+06	1.4927e+07	0.0921676	1.01125	318	0.0355705	-	8.76126e+06	0.123964	0.242537	337	0.0376957	-	1.09745e+07	0.439151	0.567487	327	0.0365772	-	7.41835e+06	0.990777	0.00249688	445	0.0497763	-	1.50201e+07	0.127986	1.02022	242	0.0270694	-	2.134e+07	0.0549363	1.52689	299	0.0334452	-
N-palmitoyl-sphinganine (d18:0/16:0)	4.64436e+07	4.61245e+07	0.949198	-0.00994696	442	0.0494407	-	3.7851e+07	0.0314013	-0.295148	268	0.0299776	-	1.29421e+08	0.000781979	1.47851	26	0.00290828	significant	2.35667e+07	0.000656434	-0.978731	65	0.00727069	significant	1.43409e+07	0.000114566	-1.69535	26	0.00290828	significant	9.68147e+06	0.000464937	-2.26218	91	0.010179	significant
N-palmitoyl-sphingosine (d18:1/16:0)	3.38798e+08	3.88531e+08	0.221126	0.197605	366	0.0409396	-	3.98257e+08	0.0305193	0.233275	267	0.0298658	-	3.03984e+08	0.295337	-0.156431	282	0.0315436	-	5.45544e+08	0.00468342	0.687271	112	0.012528	significant	3.39576e+08	0.973278	0.00330884	442	0.0494407	-	3.37819e+08	0.972427	-0.00417364	446	0.0498881	-
oleate/vaccenate (18:1)	4.97776e+09	9.37638e+09	0.0390362	0.913534	253	0.0282998	-	7.02555e+09	0.010874	0.497114	242	0.0270694	significant	6.95258e+09	0.231666	0.482052	248	0.0277405	-	5.76072e+09	0.237291	0.210751	315	0.0352349	-	7.67688e+09	0.131784	0.625024	248	0.0277405	-	9.67194e+09	0.0207214	0.958308	238	0.0266219	significant
oleoyl ethanolamide	4.49999e+06	1.08797e+07	0.0846109	1.27365	311	0.0347875	-	8.82537e+06	0.00109842	0.971736	146	0.0163311	significant	6.26369e+06	0.632163	0.477092	376	0.0420582	-	7.64126e+06	0.0181507	0.76389	163	0.0182327	significant	9.67801e+06	0.129526	1.10479	245	0.0274049	-	1.86266e+07	0.0270101	2.04937	255	0.0285235	significant
oleoylcarnitine	5.61489e+06	1.60181e+06	0.00781489	-1.80955	173	0.0193512	significant	3.12554e+06	0.0350518	-0.84515	272	0.0304251	-	3.86405e+06	0.0828362	-0.539142	162	0.0181208	-	3.70833e+06	0.0770156	-0.598486	250	0.0279642	-	6.43354e+06	0.848652	0.196357	424	0.0474273	-	1.23712e+07	0.00620883	1.13966	171	0.0191275	significant
O-methyltyrosine	9.03521e+06	3.83659e+06	3.2502e-05	-1.23573	22	0.00246085	significant	7.2653e+06	0.008439	-0.314534	228	0.0255034	significant	1.03839e+07	0.101475	0.200723	170	0.0190157	-	5.95352e+06	0.002202	-0.601816	96	0.0107383	significant	6.82612e+06	0.0238049	-0.404491	132	0.0147651	-	6.66213e+06	0.00260867	-0.439574	134	0.0149888	significant
ophthalmate	1.115	2.66013e+06	0.000708935	21.186	74	0.0082774	significant	2.85363e+06	4.09246e-05	21.2873	39	0.00436242	significant	282868	0.181921	17.9527	222	0.0248322	-	9.37327e+06	0.00228045	23.0031	97	0.0108501	significant	4.61838e+06	0.00262262	21.9819	52	0.00581655	significant	1.27408e+07	6.16586e-05	23.4459	35	0.00391499	significant
ornithine	2.34963e+08	9.64243e+07	7.91037e-06	-1.28497	14	0.001566	significant	3.77047e+08	0.00023562	0.682308	89	0.00995526	significant	2.80595e+08	0.0712917	0.256053	151	0.0168904	-	2.28759e+08	0.917732	-0.0386055	431	0.0482103	-	1.91924e+08	0.0928451	-0.291901	220	0.0246085	-	1.64344e+08	0.000340665	-0.51572	75	0.00838926	significant
orotate	4.23808e+06	7.64648e+06	4.17408e-05	0.851386	28	0.00313199	significant	1.36193e+06	0.000265813	-1.63776	90	0.0100671	significant	2.19212e+07	0.00169546	2.37084	41	0.00458613	significant	7.48928e+06	0.0705927	0.821415	240	0.0268456	-	9.27888e+07	0.00928222	4.45247	88	0.0098434	significant	3.25122e+07	0.00692973	2.9395	175	0.0195749	significant
orotidine	6.21587e+06	3.08261e+06	0.000469307	-1.01181	66	0.00738255	significant	2.14672e+06	3.78284e-08	-1.53382	1	0.000111857	significant	1.76794e+07	0.00126942	1.50804	32	0.00357942	significant	1.33786e+07	6.7188e-06	1.1059	12	0.00134228	significant	1.91688e+07	0.00405625	1.62473	69	0.00771812	significant	1.99609e+07	0.00112714	1.68315	105	0.011745	significant
palmitate (16:0)	4.42844e+09	6.42119e+09	0.0808263	0.536042	306	0.0342282	-	4.47945e+09	0.90579	0.0165247	438	0.0489933	-	5.99843e+09	0.21686	0.437787	238	0.0266219	-	4.53739e+09	0.845548	0.0350645	426	0.047651	-	5.92807e+09	0.213265	0.420764	290	0.0324385	-	7.52989e+09	0.0305614	0.765831	267	0.0298658	-
palmitoleate (16:1n7)	9.05843e+08	3.34104e+09	0.029408	1.88296	243	0.0271812	-	2.48323e+09	0.000307868	1.45489	94	0.0105145	significant	1.68148e+09	0.223138	0.892402	242	0.0270694	-	2.30162e+09	0.0156555	1.34531	155	0.0173378	significant	2.40265e+09	0.0639765	1.40729	190	0.0212528	-	3.35002e+09	0.0121211	1.88683	202	0.0225951	significant
palmitoyl dihydrosphingomyelin (d18:0/16:0)*	1.48953e+08	1.19625e+08	0.0934423	-0.316343	319	0.0356823	-	9.82672e+07	0.00011189	-0.60008	67	0.00749441	significant	1.71137e+08	0.0805204	0.200287	159	0.0177852	-	9.62272e+07	0.0511118	-0.630345	218	0.0243848	-	7.03074e+07	6.39543e-05	-1.08311	16	0.00178971	significant	4.14246e+07	1.69769e-05	-1.8463	15	0.00167785	significant
palmitoyl ethanolamide	2.95842e+06	6.58365e+06	0.111119	1.15406	333	0.0372483	-	3.94585e+06	0.0462667	0.415511	283	0.0316555	-	4.90892e+06	0.442374	0.73058	328	0.036689	-	3.86643e+06	0.132354	0.386175	281	0.0314318	-	6.99111e+06	0.09218	1.2407	218	0.0243848	-	1.28977e+07	0.0188272	2.12421	228	0.0255034	significant
palmitoyl sphingomyelin (d18:1/16:0)	1.09057e+09	9.25038e+08	0.128001	-0.237504	345	0.0385906	-	8.97727e+08	0.0092137	-0.280741	235	0.0262864	significant	1.01033e+09	0.36359	-0.110257	305	0.0341163	-	1.10963e+09	0.836674	0.0249919	425	0.0475391	-	1.01032e+09	0.322537	-0.11028	324	0.0362416	-	9.98985e+08	0.365981	-0.126554	402	0.0449664	-
palmitoylcarnitine	1.81692e+07	7.00314e+06	0.00277954	-1.37542	124	0.0138702	significant	8.42155e+06	0.00610051	-1.10933	214	0.0239374	significant	1.2391e+07	0.0281035	-0.552196	112	0.012528	-	1.09223e+07	0.0279319	-0.734213	185	0.0206935	-	7.76096e+06	0.00316541	-1.22719	62	0.00693512	significant	1.92578e+07	0.618408	0.0839495	420	0.0469799	-
palmitoylcholine	9.93224e+06	1.27168e+07	0.0713647	0.356543	292	0.0326622	-	1.18852e+07	0.0250414	0.258975	263	0.0294183	significant	6.73678e+06	0.00416387	-0.560059	58	0.0064877	significant	1.5385e+07	0.125444	0.631334	279	0.0312081	-	3.80451e+06	0.000101501	-1.38441	24	0.00268456	significant	3.47606e+06	0.000530933	-1.51467	94	0.0105145	significant
pantothenate	1.5609e+08	3.18054e+08	0.00232593	1.02689	117	0.0130872	significant	1.12827e+08	0.0833078	-0.468262	312	0.0348993	-	5.34697e+08	0.0107955	1.77635	78	0.00872483	-	2.37271e+08	0.0377368	0.604163	205	0.0229306	-	2.4382e+08	0.0824106	0.64344	209	0.0233781	-	1.43773e+08	0.568778	-0.118584	417	0.0466443	-
p-cresol sulfate	2.67226e+06	1.47317e+06	0.045941	-0.859132	262	0.0293065	-	1.73203e+06	0.0870318	-0.625595	315	0.0352349	-	2.29514e+06	0.396531	-0.219481	314	0.035123	-	2.46024e+06	0.769256	-0.119261	415	0.0464206	-	2.16763e+06	0.297657	-0.301941	316	0.0353468	-	2.1961e+06	0.301269	-0.283115	393	0.0439597	-
pentadecanoate (15:0)	6.28407e+07	1.13813e+08	0.050989	0.85689	271	0.0303132	-	6.87244e+07	0.440574	0.129124	394	0.0440716	-	1.0037e+08	0.293984	0.675554	281	0.0314318	-	7.08827e+07	0.415391	0.173736	358	0.0400447	-	1.06447e+08	0.0828431	0.760369	210	0.0234899	-	1.31237e+08	0.0239961	1.06241	245	0.0274049	significant
phenol red	3.15531e+07	2.00054e+07	0.0601733	-0.657391	279	0.0312081	-	2.35438e+07	0.140131	-0.422432	344	0.0384787	-	2.81745e+07	0.464963	-0.163391	334	0.0373602	-	2.55045e+07	0.235501	-0.307032	313	0.0350112	-	2.77471e+07	0.445636	-0.185446	367	0.0410515	-	3.13637e+07	0.965569	-0.00868708	445	0.0497763	-
phenylalanine	5.12186e+09	4.26518e+09	0.0823867	-0.264062	307	0.03434	-	4.42894e+09	0.00756966	-0.209705	222	0.0248322	significant	5.49902e+09	0.237722	0.102505	252	0.0281879	-	4.97881e+09	0.263984	-0.0408672	328	0.036689	-	4.88832e+09	0.623256	-0.0673284	395	0.0441834	-	4.59831e+09	0.0602403	-0.155565	306	0.0342282	-
phenylalanylalanine	1.74598e+06	1.98294e+06	0.357866	0.183608	389	0.0435123	-	1.06029e+06	4.29513e-05	-0.719577	41	0.00458613	significant	1.30419e+06	0.00543215	-0.420881	63	0.00704698	significant	1.11599e+06	0.10538	-0.645713	271	0.0303132	-	1.58887e+06	0.677939	-0.136037	407	0.0455257	-	1.03888e+06	0.00181382	-0.749006	127	0.0142058	significant
phenylalanylglycine	4.09516e+06	7.51983e+06	0.0127538	0.87678	197	0.0220358	significant	1.56087e+06	0.0319301	-1.39157	269	0.0300895	-	5.4784e+06	0.259596	0.419834	264	0.0295302	-	5.6919e+06	0.573492	0.474991	386	0.0431767	-	6.52652e+06	0.349218	0.672394	332	0.0371365	-	4.22998e+06	0.868113	0.0467304	439	0.0491051	-
phenyllactate (PLA)	1.03415e+06	1.27129e+06	0.0937401	0.297844	321	0.035906	-	4.35847e+06	0.000355146	2.07537	97	0.0108501	significant	843268	0.0268415	-0.294387	108	0.0120805	-	815584	0.0318655	-0.342545	193	0.0215884	-	572844	0.000359097	-0.852237	32	0.00357942	significant	633623	0.000264224	-0.706754	64	0.00715884	significant
phosphate	6.92454e+08	5.55328e+08	0.0467223	-0.318378	264	0.0295302	-	5.84198e+08	0.000970573	-0.24526	140	0.01566	significant	7.81313e+08	0.0351466	0.174182	124	0.0138702	-	6.84356e+08	0.813227	-0.016972	421	0.0470917	-	6.80589e+08	0.830283	-0.0249351	422	0.0472036	-	5.85492e+08	0.0168409	-0.242069	220	0.0246085	significant
phosphopantetheine	3.20045e+06	4.38003e+06	0.00772975	0.452669	171	0.0191275	significant	3.99441e+06	0.156667	0.319711	350	0.0391499	-	2.26559e+06	0.105129	-0.498385	176	0.0196868	-	4.20982e+06	0.684463	0.395484	404	0.0451902	-	4.51797e+06	0.433274	0.497401	363	0.040604	-	2.03147e+06	0.00350831	-0.655747	148	0.0165548	significant
pipecolate	1.02336e+08	5.41623e+07	0.000173859	-0.917948	44	0.0049217	significant	7.54459e+07	0.000146135	-0.439794	77	0.00861298	significant	1.01142e+08	0.801508	-0.0169228	409	0.0457494	-	5.32271e+07	7.08196e-06	-0.943075	13	0.00145414	significant	8.1282e+07	0.0449137	-0.332302	162	0.0181208	-	6.42953e+07	2.46523e-05	-0.670525	22	0.00246085	significant
pro-hydroxy-pro	1.97924e+08	3.90898e+08	0.00951607	0.981842	183	0.0204698	significant	2.59205e+08	0.000967151	0.389141	139	0.0155481	significant	1.48883e+08	0.0019568	-0.410772	45	0.00503356	significant	3.84495e+07	2.60561e-06	-2.36391	9	0.00100671	significant	6.69845e+07	3.43914e-06	-1.56305	5	0.000559284	significant	3.58699e+07	6.53685e-05	-2.46411	37	0.0041387	significant
proline	1.46807e+10	9.38355e+09	0.00990436	-0.645711	184	0.0205817	significant	1.18865e+10	0.14221	-0.304591	346	0.0387025	-	1.49011e+10	0.929014	0.0214984	433	0.048434	-	1.50397e+10	0.773818	0.0348608	416	0.0465324	-	1.19617e+10	0.130947	-0.2955	246	0.0275168	-	1.12613e+10	0.0496351	-0.382546	290	0.0324385	-
prolylglutamine	1.16828e+07	3.12202e+07	0.00140292	1.41809	101	0.0112975	significant	1.50505e+07	0.00116929	0.365423	149	0.0166667	significant	1.54142e+07	0.00202261	0.399871	47	0.00525727	significant	1.24683e+07	0.807716	0.0938737	419	0.046868	-	1.75183e+07	0.0553505	0.584474	175	0.0195749	-	1.28514e+07	0.014486	0.137537	213	0.0238255	significant
prolylglycine	1.18993e+08	1.96745e+08	0.00515169	0.725454	149	0.0166667	significant	1.66325e+08	0.00100083	0.483133	141	0.0157718	significant	1.5813e+08	0.00860143	0.410235	73	0.00816555	-	1.16738e+08	0.762104	-0.0276061	414	0.0463087	-	1.33065e+08	0.407667	0.161254	353	0.0394855	-	1.11046e+08	0.295238	-0.0997169	392	0.0438479	-
propionylcarnitine	2.80834e+06	715640	0.000140126	-1.97241	38	0.00425056	significant	2.38285e+06	0.1644	-0.237025	351	0.0392617	-	4.36663e+06	0.00210183	0.636805	48	0.00536913	significant	2.39004e+06	0.342091	-0.232682	344	0.0384787	-	2.18495e+06	0.360563	-0.362113	335	0.037472	-	1.63406e+06	0.00521472	-0.781254	166	0.0185682	significant
pseudouridine	4.28818e+06	3.51778e+06	0.0876725	-0.285701	314	0.035123	-	5.67987e+06	0.00532031	0.405494	206	0.0230425	significant	5.63649e+06	0.0195887	0.394431	96	0.0107383	-	4.25254e+06	0.933832	-0.0120408	434	0.0485459	-	3.29572e+06	0.0458494	-0.379771	163	0.0182327	-	2.70365e+06	0.0036782	-0.665456	149	0.0166667	significant
putrescine	1.70585e+08	6.26461e+07	3.5397e-05	-1.4452	25	0.00279642	significant	1.75174e+08	0.64285	0.0382974	415	0.0464206	-	1.2982e+08	0.00478275	-0.393983	60	0.00671141	significant	1.8349e+08	0.453229	0.105212	368	0.0411633	-	1.2665e+08	0.0178279	-0.429642	113	0.0126398	-	1.15664e+08	0.00166145	-0.560547	122	0.0136465	significant
pyridoxal	1.88983e+08	2.53991e+08	0.106284	0.426519	328	0.036689	-	2.71147e+08	0.00323651	0.520816	191	0.0213647	significant	3.10649e+08	0.0458378	0.717029	130	0.0145414	-	2.1718e+08	0.132137	0.200631	280	0.0313199	-	2.9185e+08	0.116282	0.62697	231	0.0258389	-	3.72757e+08	0.000315811	0.979978	73	0.00816555	significant
pyridoxal phosphate	9.32097e+06	5.90974e+06	0.0106696	-0.657386	186	0.0208054	significant	4.10036e+06	0.000654455	-1.18473	121	0.0135347	significant	9.67233e+06	0.675392	0.0533828	384	0.042953	-	7.65319e+06	0.0443252	-0.284418	215	0.0240492	-	9.93403e+06	0.661956	0.0918982	402	0.0449664	-	8.15582e+06	0.249228	-0.19265	380	0.0425056	-
pyridoxamine	2.11627e+07	1.54429e+07	0.0126253	-0.454586	195	0.0218121	significant	3.09817e+07	0.00105083	0.549893	144	0.0161074	significant	5.06619e+07	0.00928877	1.25938	75	0.00838926	-	2.82092e+07	0.0991041	0.41464	267	0.0298658	-	3.67172e+07	0.0667929	0.79493	193	0.0215884	-	4.68547e+07	0.00012421	1.14667	48	0.00536913	significant
pyridoxamine phosphate	4.02915e+06	2.62234e+06	0.00318983	-0.619618	137	0.0153244	significant	2.94143e+06	0.004739	-0.453956	203	0.0227069	significant	5.95687e+06	0.002808	0.56408	51	0.0057047	significant	3.45102e+06	0.222133	-0.223451	309	0.0345638	-	3.08699e+06	0.0393143	-0.384276	152	0.0170022	-	2.63627e+06	0.00333593	-0.611976	146	0.0163311	significant
pyridoxine (Vitamin B6)	8.15856e+06	2.11304e+07	0.00320181	1.37294	138	0.0154362	significant	1.37091e+07	0.000792278	0.748748	128	0.0143177	significant	9.53654e+06	0.160914	0.225153	209	0.0233781	-	1.56356e+07	0.00309972	0.938446	103	0.0115213	significant	1.17286e+07	0.0821766	0.523639	208	0.0232662	-	8.07816e+06	0.913536	-0.0142871	442	0.0494407	-
pyroglutamine*	5.96102e+08	2.97236e+08	0.000197743	-1.00395	45	0.00503356	significant	2.60719e+08	3.3732e-06	-1.19306	11	0.00123043	significant	7.32878e+08	0.0481236	0.298014	132	0.0147651	-	3.63767e+08	2.02708e-05	-0.712545	20	0.00223714	significant	5.41933e+08	0.292846	-0.137445	314	0.035123	-	4.19307e+08	0.000885177	-0.507553	101	0.0112975	significant
pyruvate	1.14009e+07	6.34555e+06	0.359575	-0.84533	390	0.0436242	-	4.63731e+06	0.243499	-1.29779	367	0.0410515	-	6.73463e+06	0.392127	-0.759477	310	0.0346756	-	1.27091e+07	0.815269	0.156712	422	0.0472036	-	6.20884e+06	0.348789	-0.876751	331	0.0370246	-	9.30479e+06	0.685043	-0.293102	423	0.0473154	-
retinol (Vitamin A)	5.97706e+06	4.86501e+06	0.0800289	-0.296993	304	0.0340045	-	5.9025e+06	0.819872	-0.0181098	432	0.0483221	-	5.80608e+06	0.639701	-0.0418714	377	0.04217	-	6.3444e+06	0.373014	0.0860476	353	0.0394855	-	6.12668e+06	0.779343	0.0356691	417	0.0466443	-	6.43901e+06	0.3827	0.107403	405	0.045302	-
ribitol	9.64751e+06	513387	1.64738e-06	-4.23204	7	0.000782998	significant	6.14776e+06	3.41529e-05	-0.650095	38	0.00425056	significant	1.44152e+07	0.00115018	0.579361	29	0.00324385	significant	1.68673e+06	3.90956e-08	-2.51593	1	0.000111857	significant	2.80658e+06	1.76245e-06	-1.78134	3	0.00033557	significant	2.04083e+06	2.70038e-07	-2.241	4	0.000447427	significant
riboflavin (Vitamin B2)	4.00984e+06	4.20364e+06	0.714052	0.0680941	425	0.0475391	-	4.25785e+06	0.34688	0.0865803	380	0.0425056	-	3.50293e+06	0.224974	-0.194982	245	0.0274049	-	4.25504e+06	0.68164	0.0856268	403	0.0450783	-	3873641	0.731964	-0.0498547	411	0.0459732	-	4.25309e+06	0.343468	0.0849661	398	0.044519	-
ribonate	1.20362e+07	3.10591e+06	0.00051983	-1.9543	70	0.00782998	significant	5.42063e+06	0.00178804	-1.15085	167	0.0186801	significant	3.21507e+07	0.000332305	1.41746	17	0.00190157	significant	9.24396e+06	0.0395022	-0.380801	206	0.0230425	-	1.82984e+07	0.0210024	0.60433	124	0.0138702	-	1.01272e+07	0.0788962	-0.24915	314	0.035123	-
ribose	2.08174e+06	1.03944e+06	0.00647741	-1.00198	161	0.0180089	significant	1.56016e+06	0.0498548	-0.416094	288	0.0322148	-	3.77291e+06	0.0294321	0.857887	113	0.0126398	-	5.56939e+06	0.251174	1.41973	323	0.0361298	-	2.53912e+06	0.783457	0.286537	419	0.046868	-	1.31514e+06	0.0117908	-0.662571	199	0.0222595	significant
S-1-pyrroline-5-carboxylate	1.33474e+07	7.7543e+06	0.108575	-0.783493	331	0.0370246	-	4.54237e+06	0.0121028	-1.55505	245	0.0274049	significant	1.98823e+07	0.219637	0.574919	241	0.0269575	-	3.39243e+07	0.240678	1.34576	317	0.0354586	-	2.43649e+07	0.608753	0.868241	393	0.0439597	-	4.62943e+06	0.014825	-1.52766	215	0.0240492	significant
saccharopine	7.83902e+06	6.41053e+06	0.122718	-0.290229	340	0.0380313	-	7.68211e+06	0.587323	-0.029169	410	0.0458613	-	6.83965e+06	0.149009	-0.19675	203	0.0227069	-	1.11558e+07	0.0234158	0.509043	175	0.0195749	-	8.35518e+06	0.585836	0.0919979	389	0.0435123	-	6.70302e+06	0.0388493	-0.225862	282	0.0315436	-
S-adenosylhomocysteine (SAH)	9.8247e+06	7.36519e+06	0.0112669	-0.41569	191	0.0213647	significant	6.17729e+06	0.000124097	-0.669439	70	0.00782998	significant	1.45468e+07	0.00452119	0.56622	59	0.00659955	significant	9.787e+06	0.978506	-0.00554575	442	0.0494407	-	8.88767e+06	0.297992	-0.144608	317	0.0354586	-	8.8294e+06	0.10574	-0.154098	334	0.0373602	-
S-adenosylmethionine (SAM)	3.4972e+07	1.34895e+07	3.09067e-06	-1.37436	10	0.00111857	significant	1.41841e+07	5.62454e-06	-1.30193	14	0.001566	significant	4.69626e+07	0.000212279	0.425311	15	0.00167785	significant	1.49697e+07	3.69037e-05	-1.22416	29	0.00324385	significant	2.49959e+07	0.0590418	-0.484508	178	0.0199105	-	2.37957e+07	0.00178104	-0.5555	126	0.014094	significant
sedoheptulose-7-phosphate	4.7159e+07	4.49046e+06	4.00633e-06	-3.3926	11	0.00123043	significant	4.00448e+07	0.00169355	-0.235919	163	0.0182327	significant	2.5505e+07	0.000407621	-0.886753	18	0.00201342	significant	3.3982e+06	1.00412e-06	-3.79469	4	0.000447427	significant	9.6699e+06	0.00285008	-2.28596	58	0.0064877	significant	4.94155e+06	3.98331e-06	-3.2545	9	0.00100671	significant
serine	3.20484e+09	2.77568e+09	0.145081	-0.207411	349	0.039038	-	2.86768e+09	0.00813128	-0.160369	225	0.0251678	significant	3.91204e+09	0.0220904	0.287668	99	0.0110738	-	3.5248e+09	0.0332215	0.137287	196	0.0219239	-	3.42032e+09	0.507109	0.0938754	376	0.0420582	-	2.86896e+09	0.0579336	-0.159725	305	0.0341163	-
S-lactoylglutathione	1.115	642515	0.00563562	19.1363	152	0.0170022	significant	15480.2	0.391008	13.7611	389	0.0435123	-	1.24	0.255369	0.153296	262	0.0293065	-	7.73894e+06	0.185697	22.7267	302	0.0337808	-	314459	0.00909914	18.1055	87	0.00973154	significant	0.9425	0.024494	-0.242479	249	0.0278523	significant
S-methylcysteine	1.3397e+06	1.77547e+06	0.0774525	0.406296	302	0.0337808	-	1.31077e+06	0.89811	-0.0314878	437	0.0488814	-	1.63643e+06	0.289807	0.288646	279	0.0312081	-	130638	0.00150634	-3.35826	89	0.00995526	significant	681063	0.026511	-0.976045	139	0.0155481	-	584347	0.015583	-1.19701	216	0.0241611	significant
S-methylglutathione	5.25599e+06	6.87194e+06	0.168674	0.386756	357	0.0399329	-	4.02374e+06	0.0639968	-0.385424	301	0.0336689	-	6.39001e+06	0.118864	0.281857	183	0.0204698	-	1.37135e+07	0.000205887	1.38356	47	0.00525727	significant	2.40588e+07	0.00754901	2.19453	83	0.00928412	significant	1.97344e+07	0.00122887	1.90868	108	0.0120805	significant
S-nitrosoglutathione (GSNO)	1.36626e+06	202767	0.000592054	-2.75234	72	0.00805369	significant	2.41316e+06	0.0016947	0.820689	164	0.0183445	significant	1.51914e+06	0.625088	0.153015	373	0.0417226	-	2.36063e+06	0.0172814	0.788934	159	0.0177852	significant	2.58048e+06	0.0200111	0.917403	118	0.0131991	-	2.35183e+06	0.021828	0.783545	239	0.0267338	significant
spermidine	2.23353e+08	2.04852e+08	0.500229	-0.124744	407	0.0455257	-	2.47499e+08	0.465283	0.148098	397	0.0444072	-	1.86404e+08	0.189242	-0.260894	225	0.0251678	-	2.45943e+08	0.423612	0.138995	362	0.0404922	-	2.0835e+08	0.621187	-0.100316	394	0.0440716	-	1.6127e+08	0.0319632	-0.469848	271	0.0303132	-
sphinganine	1.83043e+07	2.55579e+07	0.0668433	0.48159	288	0.0322148	-	1.11774e+07	0.00111497	-0.711599	147	0.016443	significant	4.9915e+07	0.00515389	1.44729	62	0.00693512	significant	1.37662e+07	0.0185706	-0.411053	164	0.0183445	-	1.65272e+07	0.313502	-0.147336	321	0.035906	-	1.13813e+07	0.000626162	-0.68551	98	0.010962	significant
sphingomyelin (d18:1/14:0, d16:1/16:0)*	1.17211e+08	9.9418e+07	0.201763	-0.237531	362	0.0404922	-	1.0701e+08	0.0955625	-0.131363	320	0.0357942	-	9.98499e+07	0.0327839	-0.231276	118	0.0131991	-	1.32822e+08	0.0555213	0.18039	224	0.0250559	-	1.3152e+08	0.31515	0.166178	323	0.0361298	-	1.3878e+08	0.102878	0.243688	331	0.0370246	-
sphingomyelin (d18:1/15:0, d16:1/17:0)*	5.01778e+07	3.84073e+07	0.051959	-0.38567	272	0.0304251	-	4.71969e+07	0.292446	-0.0883573	371	0.0414989	-	4.34138e+07	0.0750626	-0.208895	155	0.0173378	-	5.27523e+07	0.251754	0.072185	324	0.0362416	-	5.58288e+07	0.314083	0.15396	322	0.0360179	-	5.51209e+07	0.216293	0.135549	366	0.0409396	-
sphingomyelin (d18:1/17:0, d17:1/18:0, d19:1/16:0)	1.42101e+07	1.88903e+07	0.0908206	0.41073	317	0.0354586	-	1.19672e+07	0.0733889	-0.247835	307	0.03434	-	1.20155e+07	0.0650843	-0.242015	146	0.0163311	-	1.53319e+07	0.239091	0.109619	316	0.0353468	-	1.93271e+07	0.0635005	0.443708	189	0.0211409	-	2.00607e+07	0.00265064	0.497452	135	0.0151007	significant
sphingomyelin (d18:1/18:1, d18:2/18:0)	8.13214e+06	5.80888e+06	0.0139641	-0.485375	203	0.0227069	significant	8.30833e+06	0.713213	0.0309229	420	0.0469799	-	5.45608e+06	0.100481	-0.575771	169	0.0189038	-	1.11108e+07	0.0146304	0.450253	153	0.0171141	significant	7.74989e+06	0.579845	-0.0694595	388	0.0434004	-	8.39246e+06	0.740765	0.0454592	430	0.0480984	-
sphingomyelin (d18:1/20:0, d16:1/22:0)*	1.56768e+07	1.25039e+07	0.0735593	-0.326254	297	0.0332215	-	1.72393e+07	0.10505	0.137076	330	0.0369128	-	7.85594e+06	3.31628e-05	-0.996772	5	0.000559284	significant	2.45006e+07	0.095959	0.644189	266	0.0297539	-	1.2159e+07	0.0428149	-0.366609	157	0.0175615	-	8.67794e+06	0.000175125	-0.853203	57	0.00637584	significant
sphingomyelin (d18:1/20:1, d18:2/20:0)*	2.84506e+06	1.82544e+06	0.00808749	-0.640217	176	0.0196868	significant	4.38008e+06	0.000615304	0.622499	120	0.0134228	significant	1.0877e+06	0.000986271	-1.38718	27	0.00302013	significant	8.75021e+06	0.0104182	1.62086	142	0.0158837	significant	2.49741e+06	0.367984	-0.188029	339	0.0379195	-	1.76545e+06	0.0046244	-0.688421	161	0.0180089	significant
sphingomyelin (d18:1/22:1, d18:2/22:0, d16:1/24:1)*	2.27582e+07	2.13692e+07	0.572152	-0.0908508	414	0.0463087	-	2.48049e+07	0.110646	0.124241	332	0.0371365	-	2.3111e+07	0.791687	0.0221922	406	0.0454139	-	4.3369e+07	0.00623323	0.930279	122	0.0136465	significant	2.84249e+07	0.105974	0.32077	230	0.0257271	-	3.28875e+07	0.00534532	0.531156	167	0.0186801	significant
sphingomyelin (d18:1/24:1, d18:2/24:0)*	2.85991e+08	2.86972e+08	0.975155	0.00494209	446	0.0498881	-	2.40297e+08	0.0603437	-0.251152	300	0.033557	-	2.73334e+08	0.577877	-0.0653037	365	0.0408277	-	3.38311e+08	0.365684	0.242381	350	0.0391499	-	2.67399e+08	0.590299	-0.0969751	391	0.043736	-	2.64713e+08	0.465205	-0.111539	411	0.0459732	-
sphingomyelin (d18:2/14:0, d18:1/14:1)*	1.55344e+06	1.79922e+06	0.336144	0.211905	386	0.0431767	-	2.08157e+06	0.016029	0.422203	253	0.0282998	significant	1.20967e+06	0.08034	-0.36085	158	0.0176734	-	3.99279e+06	4.50713e-05	1.36193	30	0.0033557	significant	2.42148e+06	0.0435659	0.640426	159	0.0177852	-	3.68598e+06	0.00139883	1.24658	115	0.0128635	significant
sphingomyelin (d18:2/16:0, d18:1/16:1)*	1.97817e+08	1.35085e+08	0.0146456	-0.550297	205	0.0229306	significant	1.93426e+08	0.670135	-0.0323885	418	0.0467562	-	1.54327e+08	0.00413935	-0.358176	57	0.00637584	significant	2.95991e+08	0.00507371	0.581385	116	0.0129754	significant	2.30698e+08	0.216297	0.221837	291	0.0325503	-	3.02376e+08	0.00807918	0.612176	180	0.0201342	significant
sphingomyelin (d18:2/23:0, d18:1/23:1, d17:1/24:1)*	1.42275e+07	8.1426e+06	0.150152	-0.805118	351	0.0392617	-	1.29681e+07	0.743277	-0.133716	424	0.0474273	-	1.44375e+07	0.889585	0.0211377	424	0.0474273	-	2.92488e+07	0.000453788	1.0397	58	0.0064877	significant	2.05442e+07	0.0210406	0.530053	125	0.0139821	-	2.49844e+07	0.00153272	0.812351	118	0.0131991	significant
sphingomyelin (d18:2/24:1, d18:1/24:2)*	8.31904e+07	9.41859e+07	0.323085	0.179094	385	0.0430649	-	9.23428e+07	0.104145	0.150583	327	0.0365772	-	6.97402e+07	0.0226719	-0.254426	100	0.0111857	-	1.66312e+08	0.00379186	0.999401	108	0.0120805	significant	1.23478e+08	0.0267888	0.569768	141	0.0157718	-	1.36978e+08	0.00177106	0.719455	125	0.0139821	significant
sphingosine	5.09566e+07	1.29276e+08	0.00318512	1.34312	136	0.0152125	significant	7.6212e+07	0.0033974	0.580748	192	0.0214765	significant	4.62308e+07	0.348913	-0.140414	299	0.0334452	-	1.13382e+08	0.037216	1.15385	201	0.0224832	-	9.02971e+07	0.0192586	0.82541	115	0.0128635	-	6.17714e+07	0.0794517	0.27767	315	0.0352349	-
stachydrine	3.81197e+06	1.53202e+06	0.000171395	-1.3151	43	0.00480984	significant	1.87282e+06	4.13339e-06	-1.02533	12	0.00134228	significant	4.00036e+06	0.30137	0.069593	284	0.0317673	-	2.12374e+06	0.0011374	-0.843929	82	0.00917226	significant	3.06353e+06	0.0544181	-0.315344	172	0.0192394	-	2.6116e+06	0.000291518	-0.545603	69	0.00771812	significant
stearate (18:0)	3.15147e+09	4.67435e+09	0.102944	0.56874	326	0.0364653	-	3.16051e+09	0.974113	0.00413262	445	0.0497763	-	4.36694e+09	0.260482	0.470597	265	0.0296421	-	2.99839e+09	0.604214	-0.0718381	390	0.0436242	-	4.38961e+09	0.176802	0.478066	273	0.0305369	-	5.43114e+09	0.0275376	0.785228	259	0.0289709	significant
stearidonate (18:4n3)	717533	4.41014e+06	0.0748314	2.61971	299	0.0334452	-	2.52642e+06	0.00101536	1.81598	142	0.0158837	significant	1.57623e+06	0.178369	1.13537	219	0.0244966	-	3.01377e+06	0.0947276	2.07045	263	0.0294183	-	5.12399e+06	0.0422137	2.83615	154	0.017226	-	1.04362e+07	0.000422583	3.86241	85	0.00950783	significant
stearoyl ethanolamide	2.98677e+06	1.82619e+06	0.0116108	-0.709747	192	0.0214765	significant	1.79888e+06	0.0062479	-0.73149	216	0.0241611	significant	2.35186e+06	0.0440769	-0.344787	129	0.0144295	-	2.13824e+06	0.0163454	-0.482166	157	0.0175615	significant	2.28124e+06	0.0465228	-0.388769	164	0.0183445	-	2.50226e+06	0.101685	-0.255356	330	0.0369128	-
stearoyl sphingomyelin (d18:1/18:0)	4.56017e+07	4.85277e+07	0.584503	0.0897203	416	0.0465324	-	4.49716e+07	0.826626	-0.0200743	433	0.048434	-	3.55785e+07	0.0123256	-0.358084	84	0.00939597	-	6.57207e+07	0.0863122	0.527259	257	0.0287472	-	4.11362e+07	0.379105	-0.14868	345	0.0385906	-	3.53956e+07	0.0146086	-0.365516	214	0.0239374	significant
stearoylcarnitine	2.1643e+07	1.08807e+07	0.00129969	-0.992134	98	0.010962	significant	9.97291e+06	7.51604e-05	-1.11781	52	0.00581655	significant	2.15183e+07	0.962877	-0.0083383	441	0.0493289	-	1.67442e+07	0.0631036	-0.370237	233	0.0260626	-	1.06641e+07	7.07067e-05	-1.02114	19	0.00212528	significant	2.20702e+07	0.828988	0.0282022	435	0.0486577	-
succinate	1.08171e+08	4.88827e+07	0.000294036	-1.14591	55	0.00615213	significant	7.23454e+07	0.000815783	-0.580336	132	0.0147651	significant	2.01781e+08	0.000593785	0.899479	23	0.00257271	significant	1.05525e+08	0.73919	-0.0357247	410	0.0458613	-	1.81629e+08	0.0376101	0.747685	149	0.0166667	-	2.96062e+08	0.0030933	1.45259	141	0.0157718	significant
sulfate*	5.70261e+07	4.32062e+07	0.0458454	-0.400383	261	0.0291946	-	4.62329e+07	0.0780022	-0.302702	309	0.0345638	-	5.31695e+07	0.493997	-0.101023	346	0.0387025	-	4.82883e+07	0.135392	-0.23995	284	0.0317673	-	5.13528e+07	0.369267	-0.151181	341	0.0381432	-	5.16182e+07	0.320491	-0.143744	395	0.0441834	-
taurine	1.16088e+07	1.12656e+07	0.757756	-0.0432881	430	0.0480984	-	1.04134e+07	0.133922	-0.156778	341	0.0381432	-	1.2981e+07	0.262334	0.161184	266	0.0297539	-	3.25788e+07	1.01826e-06	1.48872	5	0.000559284	significant	1.98261e+07	0.00295139	0.772183	61	0.00682327	significant	1.31244e+07	0.0886569	0.177037	325	0.0363535	-
thiamin (Vitamin B1)	1.03263e+08	8.20537e+07	0.0488807	-0.331686	267	0.0298658	-	1.09668e+08	0.3716	0.0868106	383	0.0428412	-	9.86533e+07	0.535248	-0.0658864	359	0.0401566	-	1.22703e+08	0.120212	0.248847	277	0.0309843	-	1.02492e+08	0.948156	-0.0108204	440	0.049217	-	1.0375e+08	0.947285	0.00678501	444	0.0496644	-
threonate	2.39657e+06	1.42723e+06	0.0147645	-0.747755	207	0.0231544	significant	1.16861e+06	0.0532907	-1.03618	293	0.032774	-	3.68937e+06	0.00903874	0.622404	74	0.0082774	-	1.63298e+06	0.30098	-0.553464	337	0.0376957	-	4.31585e+06	0.198142	0.848674	282	0.0315436	-	2.83982e+06	0.527795	0.244829	413	0.0461969	-
threonine	6.34019e+09	4.62856e+09	0.0102079	-0.453962	185	0.0206935	significant	6.55063e+09	0.393226	0.0471094	391	0.043736	-	7.65862e+09	0.0416066	0.27256	128	0.0143177	-	7.96186e+09	0.000407064	0.32858	56	0.00626398	significant	6.03296e+09	0.542998	-0.0716584	381	0.0426174	-	5.24089e+09	0.0136824	-0.274715	207	0.0231544	significant
thymidine	1.05305e+07	1.29773e+07	0.163589	0.301424	355	0.0397092	-	1.28463e+07	0.065652	0.286782	304	0.0340045	-	1.19596e+07	0.174683	0.183598	215	0.0240492	-	1.22758e+07	0.108957	0.221241	273	0.0305369	-	1.12775e+07	0.537604	0.0988739	380	0.0425056	-	1.32769e+07	0.0970108	0.334352	329	0.0368009	-
thymidine 5'-monophosphate	1.72498e+06	2.31927e+06	0.0717821	0.42709	293	0.032774	-	784599	1.29295e-05	-1.13655	24	0.00268456	significant	1.84277e+06	0.186912	0.0952961	224	0.0250559	-	5.17272e+06	0.00877732	1.58435	135	0.0151007	significant	1.07262e+07	0.00443436	2.63649	74	0.0082774	significant	5.14267e+06	0.00150654	1.57594	117	0.0130872	significant
trans-4-hydroxyproline	4.74702e+07	7.08645e+07	0.0270603	0.578042	238	0.0266219	-	5.84434e+07	0.000389761	0.300018	100	0.0111857	significant	5.19023e+07	0.12555	0.128778	184	0.0205817	-	6.60864e+07	0.0105335	0.477332	144	0.0161074	significant	5.93405e+07	0.0779363	0.321995	206	0.0230425	-	4.0716e+07	0.0169773	-0.221427	221	0.0247204	significant
trans-urocanate	1.115	0.7925	0.00816262	-0.492561	178	0.0199105	significant	1.1365e+07	0.000122165	23.281	69	0.00771812	significant	1.24	0.255369	0.153296	259	0.0289709	-	1.1175	0.972207	0.00323112	439	0.0491051	-	1.0725	0.676387	-0.0560661	405	0.045302	-	0.9425	0.024494	-0.242479	250	0.0279642	significant
trigonelline (N'-methylnicotinate)	4.96444e+06	2.35511e+06	0.000507259	-1.07584	69	0.00771812	significant	2.95433e+06	7.05811e-05	-0.748801	49	0.00548098	significant	6.22712e+06	0.0181485	0.326934	93	0.0104027	-	4.70263e+06	0.315852	-0.0781606	340	0.0380313	-	5.03753e+06	0.895009	0.021088	432	0.0483221	-	4.28242e+06	0.0159908	-0.213203	217	0.0242729	significant
tryptophan	1.72917e+09	1.59473e+09	0.40377	-0.116769	395	0.0441834	-	1.55415e+09	0.0995992	-0.153954	323	0.0361298	-	1.79125e+09	0.483767	0.0508893	342	0.038255	-	1.61412e+09	0.0225112	-0.0993266	172	0.0192394	-	1.59737e+09	0.391345	-0.114379	349	0.039038	-	1.5389e+09	0.0822018	-0.168173	318	0.0355705	-
tyrosine	3.47786e+09	2.78619e+09	0.112249	-0.319908	334	0.0373602	-	3.05309e+09	0.0461368	-0.187933	282	0.0315436	-	3.63556e+09	0.578948	0.0639748	366	0.0409396	-	2.79606e+09	0.00773801	-0.314807	131	0.0146532	significant	3.04994e+09	0.219909	-0.189419	293	0.032774	-	2.69483e+09	0.004036	-0.368005	155	0.0173378	significant
tyrosylglycine	9.59893e+06	1.75052e+07	0.00511695	0.866835	148	0.0165548	significant	7.73433e+06	0.123602	-0.311598	336	0.0375839	-	1.3183e+07	0.0106203	0.457735	77	0.00861298	-	9.26611e+06	0.919298	-0.0509101	432	0.0483221	-	1.18422e+07	0.491648	0.302989	373	0.0417226	-	8.16176e+06	0.129921	-0.233993	349	0.039038	-
UDP-acetylglucosamine/galactosamine	1.1402e+07	6.52612e+06	0.00165397	-0.80499	107	0.0119687	significant	8.82866e+06	0.0253324	-0.36902	264	0.0295302	significant	9.83934e+06	0.32953	-0.212653	291	0.0325503	-	8.28971e+06	0.03732	-0.459893	203	0.0227069	-	7.01154e+06	0.00288318	-0.701484	60	0.00671141	significant	4.45384e+06	0.000442575	-1.35617	86	0.00961969	significant
UDP-galactose	2.88356e+06	1.7312e+06	0.00101697	-0.736078	87	0.00973154	significant	1.32198e+06	0.000803814	-1.12515	130	0.0145414	significant	3.41185e+06	0.066605	0.242702	147	0.016443	-	3.1644e+06	0.417941	0.13408	359	0.0401566	-	1.82285e+06	0.00285742	-0.661656	59	0.00659955	significant	1.56905e+06	0.00125736	-0.877959	109	0.0121924	significant
UDP-glucose	8.01312e+06	3.55851e+06	8.58604e-05	-1.17109	34	0.00380313	significant	2.28321e+06	0.00035025	-1.8113	96	0.0107383	significant	9.75221e+06	0.0340538	0.283365	121	0.0135347	-	6.32115e+06	0.0257948	-0.342177	182	0.0203579	-	4.37523e+06	0.000314201	-0.873005	31	0.00346756	significant	4.04465e+06	0.00051992	-0.986351	93	0.0104027	significant
UDP-glucuronate	8.82041e+06	7.59236e+06	0.232216	-0.216298	369	0.0412752	-	7.89896e+06	0.296084	-0.159184	372	0.0416107	-	1.34668e+07	0.00724825	0.61049	69	0.00771812	significant	1.99273e+07	3.2335e-05	1.17583	26	0.00290828	significant	24016628	0.00157787	1.44512	47	0.00525727	significant	2.23831e+07	0.00308838	1.34349	140	0.01566	significant
uracil	3.25464e+08	2.82955e+08	0.140992	-0.201925	348	0.0389262	-	3.33322e+08	0.590282	0.0344197	411	0.0459732	-	4.41914e+08	0.0303548	0.441267	114	0.0127517	-	2.92273e+08	0.605838	-0.155182	392	0.0438479	-	3.61981e+08	0.465209	0.153415	371	0.0414989	-	1.86118e+08	7.49068e-05	-0.80628	41	0.00458613	significant
urate	948512	2.86724e+07	0.000847338	4.91785	82	0.00917226	significant	1.03497e+06	0.478588	0.125851	399	0.0446309	-	847760	0.42568	-0.16201	324	0.0362416	-	859491	0.489884	-0.142183	373	0.0417226	-	833659	0.343785	-0.186208	329	0.0368009	-	876753	0.553494	-0.113495	415	0.0464206	-
uridine	3.99248e+08	3.54078e+08	0.161774	-0.173218	354	0.0395973	-	3.37968e+08	0.000706057	-0.240398	124	0.0138702	significant	4.5764e+08	0.00271489	0.196928	50	0.00559284	significant	4.7466e+08	0.000215515	0.249611	48	0.00536913	significant	4.29283e+08	0.433662	0.104646	364	0.0407159	-	4.02363e+08	0.861696	0.0112147	438	0.0489933	-
uridine 5'-diphosphate (UDP)	990967	591980	0.00588698	-0.743288	154	0.017226	significant	687895	0.00539304	-0.526649	207	0.0231544	significant	1.12121e+06	0.247194	0.178143	257	0.0287472	-	1.61062e+06	0.00536986	0.700711	119	0.013311	significant	2.09509e+06	0.024692	1.08011	134	0.0149888	-	1.49014e+06	0.011488	0.588537	196	0.0219239	significant
uridine 5'-monophosphate (UMP)	1.19609e+08	1.11924e+08	0.510971	-0.0958075	409	0.0457494	-	7.8233e+07	0.00129068	-0.612476	155	0.0173378	significant	1.21835e+08	0.8892	0.0265983	423	0.0473154	-	1.02254e+08	0.483457	-0.226161	372	0.0416107	-	1.22334e+08	0.858919	0.0324994	425	0.0475391	-	1.28425e+08	0.269865	0.102597	386	0.0431767	-
valine	2.46915e+09	2.40701e+09	0.734995	-0.0367727	429	0.0479866	-	1.92849e+09	0.00172508	-0.356539	165	0.0184564	significant	2.51395e+09	0.677942	0.0259416	385	0.0430649	-	2.38209e+09	0.268746	-0.0517849	329	0.0368009	-	2.20633e+09	0.246257	-0.162364	298	0.0333333	-	1.88322e+09	0.0015982	-0.390808	121	0.0135347	significant
valylglutamine	956169	1.50506e+06	0.00496265	0.654483	147	0.016443	significant	756480	0.00621795	-0.337965	215	0.0240492	significant	896246	0.346575	-0.0933721	298	0.0333333	-	1.30062e+06	0.243039	0.443864	319	0.0356823	-	1.45925e+06	0.171314	0.609891	271	0.0303132	-	987754	0.58157	0.046886	419	0.046868	-
xanthine	1.55482e+07	7.83285e+08	0.000760729	5.65472	77	0.00861298	significant	7.30228e+07	7.67872e-05	2.2316	54	0.00604027	significant	1.72152e+07	0.174615	0.146938	214	0.0239374	-	3.61599e+08	0.00345799	4.53957	105	0.011745	significant	8.47889e+07	0.00284216	2.44713	56	0.00626398	significant	2.98903e+07	0.000190921	0.942933	58	0.0064877	significant
xanthosine	268425	1.522e+07	6.54416e-07	5.82531	3	0.00033557	significant	6.22601e+06	0.00163372	4.53572	162	0.0181208	significant	870964	0.343149	1.6981	295	0.0329978	-	2.52358e+06	0.205653	3.23288	305	0.0341163	-	3.3472e+06	0.0757159	3.64037	201	0.0224832	-	2.10507e+06	0.0877889	2.97128	323	0.0361298	-
xanthosine 5'-monophosphate (xmp)	2.88485e+06	1.71216e+07	0.000213005	2.56925	48	0.00536913	significant	1.49789e+07	0.000607024	2.37637	119	0.013311	significant	5.5508e+06	0.270375	0.944199	271	0.0303132	-	4.81528e+06	0.657629	0.739125	399	0.0446309	-	1.62409e+07	0.096839	2.49307	224	0.0250559	-	7.34601e+06	0.030557	1.34847	266	0.0297539	-
